# Supplementary material for: Epichloë bromicola from wild barley improves salt-tolerance of cultivated barley by altering physiological responses to salt stress
Source: Front Microbiol. 2022 Nov 24;13:1044735. doi: 10.3389/fmicb.2022.1044735 (PMC9730248; doi:10.3389/fmicb.2022.1044735)
Supplement: Supplementary file 2 [file Data_Sheet_2.xlsx]

## Sheet: TableS1
TableS1: Classification of 514 metabolites
Class name	Count	percent
1,4-benzodiazepines (0.58%)	3	0.00583658
Alkaloids	15	0.0291829
Alkaloids and derivatives	13	0.0252918
Amines	7	0.0136187
Amines and derivatives	7	0.0136187
Amino acids	15	0.0291829
Amino acids, peptides, and analogues	41	0.0797665
Benzene and derivatives	55	0.107004
Carbohydrates	10	0.0194553
Carbonyl compounds	5	0.00972763
Coumarins and derivatives	8	0.0155642
Fatty acyls[FA]	52	0.101167
Flavonoids	46	0.0894942
Fungal toxins	4	0.0077821
Imidazole and derivatives	4	0.0077821
Lignans	3	0.00583658
Lignans and related compounds	3	0.00583658
Naphthofurans	4	0.0077821
Nucleic acids and analogues	9	0.0175097
Organic acids	7	0.0136187
Phenols and derivatives	8	0.0155642
Phenothiazines	4	0.0077821
Phenylpropanoic acids	4	0.0077821
Phenylpropanoids	3	0.00583658
Piperazines	4	0.0077821
Polyketides[PK]	31	0.0603113
Prenol lipids[PR]	3	0.00583658
Pyridine and derivatives	5	0.00972763
Quinone	6	0.0116732
Steroids and derivatives	19	0.036965
Sterol lipids[ST]	14	0.0272374
Terpenoids	38	0.07393
Purines and derivatives	6	0.0116732
Pyridine and derivatives	4	0.0077821
Others	54	0.105058

## Sheet: TableS2
TableS2: Statistics of Differential Metabolites ( The differential metabolites were detected at NaCl concentrations 0 mM）(+)LC-MS
Metabolite ID	log_t.test_p.value	logFC	VIP	VIP_num	Regulate	RT [min]	Molecular Weight	mzVault Best Match	mzCloud Best Match	Formula	Name	Metabolite Class	DeltaMass [Da]	DeltaMass [ppm]	HMDB.ID	KEGG.ID	level	Super.class	Class	sub_class	Family	Pathway
0.955_127.06928	2.04653	-0.776871	VIP >=1	1.47574	Down	0.955	127.069	55.6	65.5	C5 H11 N O2 S	Methionine	NA	-21.9818	-147478	NA	C01733	level3	Organic acids and derivatives	Carboxylic acids and derivatives	Amino acids, peptides, and analogues	Amino acids, peptides, and analogues	NULL
1.292_334.11987	1.33804	-1.00779	VIP >=1	2.6231	Down	1.292	334.12	NA	35.6	C16 H19 Cl N4 O2	N-[5-(4-chlorophenyl)-3-methylisoxazol-4-yl]-n'-piperidinourea	NA	0.000217356	0.650534	NA	NA	level3	NA	NA	NA	NA	NA
1.379_465.25899	2.0487	-1.41024	VIP >=1	1.41408	Down	1.379	465.259	15.6	NA	C21 H36 O10	Atractyloside A	Terpenoids	17.0281	37989.7	NA	NA	level3	NA	NA	NA	NA	NA
13.693_550.22961	1.48144	-1.14988	VIP >=1	1.30369	Down	13.693	550.23	NA	49.8	C28 H34 N6 O4 S	Benzyl sildenafil	NA	-0.00661137	-12.0155	NA	NA	level3	NA	NA	NA	NA	NA
13.694_334.25078	1.71905	-1.65712	VIP >=1	1.45166	Down	13.694	334.251	NA	61.7	C21 H34 O3	(+/-)-cp 47,497-c7-hydroxy metabolite	NA	-1.41127e-05	-0.0422219	NA	NA	level2	NA	NA	NA	NA	NA
13.707_335.25411	1.62213	-1.2598	VIP >=1	1.2597	Down	13.707	335.254	NA	45.6	C19 H33 N3 O2	2-{(3r,4s)-3-[(5-butyl-1,2-oxazol-3-yl)methyl]-4-piperidinyl}-n,n-diethylacetamide	NA	-0.00317089	-9.45809	NA	NA	level3	NA	NA	NA	NA	NA
15.152_428.23299	1.37322	-1.15598	VIP >=1	2.08284	Down	15.152	428.233	17.3	36.9	C25 H28 N6 O	Irbesartan	NA	0.000529661	1.23685	HMDB0015163	C07469	level3	Benzenoids	Benzene and substituted derivatives	Biphenyls and derivatives	Benzene and derivatives	NULL
15.308_512.33318	1.71217	-2.39065	VIP >=1	2.04613	Down	15.308	512.333	NA	33.9	C26 H50 O8	Peg diethylhexanoate n5	NA	21.9826	44830.4	NA	NA	level3	NA	NA	NA	NA	NA
15.605_473.22744	2.14894	-1.95352	VIP >=1	2.29152	Down	15.605	473.227	NA	38.2	C28 H31 N3 O4	(3r,4r)-n-benzyl-3-{[4-(benzyloxy)benzoyl]amino}-4-hydroxy-1-azepanecarboxamide	NA	-0.00401653	-8.48745	NA	NA	level3	NA	NA	NA	NA	NA
2.014_367.17194	1.33638	-0.739684	VIP >=1	1.21468	Down	2.014	367.172	NA	40.4	C17 H25 N3 O6	1-{(1s,2s,3s,4r,5r)-3-hydroxy-4-[(2-methoxyethyl)amino]-6,8-dioxabicyclo[3.2.1]oct-2-yl}-3-(3-methoxyphenyl)urea	NA	-0.00239626	-6.52621	NA	NA	level3	NA	NA	NA	NA	NA
2.887_360.08205	1.83526	-1.77201	VIP >=1	1.59648	Down	2.887	360.082	7.6	NA	C18 H16 O8	5,7,3'-Trihydroxy-6,4',5'-trimethoxyflavone	Flavonoids	-0.00246896	-6.85661	NA	NA	level3	NA	NA	NA	NA	NA
3.408_173.10543	1.50423	-0.821149	VIP >=1	1.18332	Down	3.408	173.105	70.7	84.2	C8 H15 N O3	N-acetyl-l-leucine	NA	0.000239095	1.38121	NA	C02710	level2	Organic acids and derivatives	Carboxylic acids and derivatives	Amino acids, peptides, and analogues	Amino acids, peptides, and analogues	NULL
3.656_430.24292	1.52931	-0.804814	VIP >=1	1.10898	Down	3.656	430.243	NA	34.9	C24 H34 N2 O5	Trandolapril	NA	-0.00385373	-8.95703	HMDB0014660	D00383	level3	Organic acids and derivatives	Carboxylic acids and derivatives	Amino acids, peptides, and analogues	Amino acids, peptides, and analogues	NA
3.712_409.18509	1.3643	-0.593375	VIP >=1	1.02587	Down	3.712	409.185	NA	32.2	C28 H24 F N O	Eg2201	NA	0.000893505	2.18362	NA	NA	level3	NA	NA	NA	NA	NA
4.685_400.13726	1.32286	-0.88621	VIP >=1	1.0435	Down	4.685	400.137	NA	34.2	C22 H25 Cl N2 O S	Zuclopenthixol	NA	-0.000347959	-0.869598	HMDB0015561	NA	level3	Organoheterocyclic compounds	Benzothiopyrans	1-benzothiopyrans	1-benzothiopyrans	NA
4.686_438.09299	1.81322	-1.25105	VIP >=1	1.71784	Down	4.686	438.093	39.9	41.5	C22 H19 Cl N4 O2 S	N-[4-(3-chloro-4-methylphenyl)-5-methyl-1,3-thiazol-2-yl]-n'-(5-methyl-3-phenyl-4-isoxazolyl)urea	NA	0.0012648	2.88707	NA	NA	level3	NA	NA	NA	NA	NA
4.819_155.09487	1.94172	-0.782873	VIP >=1	1.22431	Down	4.819	155.095	50.3	39.7	C8 H13 N O2	Arecoline hydrobromide	Alkaloids	0.000245986	1.58604	NA	NA	level3	NA	NA	NA	NA	NA
4.884_400.21123	1.9512	-0.929264	VIP >=1	1.32949	Down	4.884	400.211	NA	37.2	C21 H28 N4 O4	N2-{[(3r,4s)-3-{[5-(4-methoxyphenyl)-1,2-oxazol-3-yl]methyl}-4-piperidinyl]acetyl}-n2-methylglycinamide	NA	0.000176808	0.441787	NA	NA	level3	NA	NA	NA	NA	NA
5.171_770.22770	2.08951	-0.914518	VIP >=1	1.31272	Down	5.171	770.228	13.4	NA	C34 H42 O20	Typhaneoside	Flavonoids	0.000760403	0.987246	HMDB0039541	NA	level3	Phenylpropanoids and polyketides	Flavonoids	Flavonoid glycosides	Flavonoids	NA
5.254_474.17182	1.32254	-0.80678	VIP >=1	1.26185	Down	5.254	474.172	NA	55	C21 H26 N6 O5 S	Vardenafil oxopiperazine	NA	0.00328288	6.92344	NA	NA	level3	NA	NA	NA	NA	NA
5.663_414.15039	1.76584	-1.34683	VIP >=1	1.47606	Down	5.663	414.15	NA	36.9	C17 H26 N4 O6 S	N-{[(2r,3s,4r,5s)-3,4-dihydroxy-5-{2-oxo-2-[4-(2-pyridinyl)-1-piperazinyl]ethyl}tetrahydro-2-furanyl]methyl}methanesulfonamide	NA	-0.00691854	-16.7051	NA	NA	level3	NA	NA	NA	NA	NA
5.696_646.24595	1.31094	-0.972475	VIP >=1	1.32629	Down	5.696	646.246	NA	39.8	C11 H22 N3 O6 P	Bialaphos	NA	323.121	999990	NA	C06457	level3	NA	NA	NA	NA	map00440 Phosphonate and phosphinate metabolism; map01130 Biosynthesis of antibiotics
5.794_419.21708	1.31082	-0.759499	VIP >=1	1.72703	Down	5.794	419.217	NA	46.4	C25 H29 N3 O3	N-benzyl-2-[(3r,4s)-3-{[5-(phenoxymethyl)-1,2-oxazol-3-yl]methyl}-4-piperidinyl]acetamide	NA	-0.00381437	-9.09872	NA	NA	level3	NA	NA	NA	NA	NA
5.802_508.15635	1.80545	-1.53264	VIP >=1	2.23798	Down	5.802	508.156	NA	34.4	C24 H28 O12	Scutellarioside ii	NA	-0.00173074	-3.40591	NA	NA	level3	NA	NA	NA	NA	NA
5.812_326.12676	1.46429	-2.07176	VIP >=1	1.60812	Down	5.812	326.127	NA	47.9	C18 H19 Cl N4	1-(4-chlorophenyl)ethan-1-one 1-(1-benzyl-4,5-dihydro-1h-imidazol-2-yl)hydrazone	NA	-0.00306871	-9.40949	NA	NA	level3	NA	NA	NA	NA	NA
5.823_375.21967	1.91834	-0.910158	VIP >=1	1.50133	Down	5.823	375.22	NA	35.2	C25 H29 N O2	Rcs-8	NA	-0.000160439	-0.427588	NA	NA	level3	NA	NA	NA	NA	NA
5.906_399.21341	2.90964	-0.647672	VIP >=1	1.44364	Down	5.906	399.213	NA	50.1	C23 H30 Cl N3 O	5-chloro akb48	NA	0.00566521	14.1911	NA	NA	level3	NA	NA	NA	NA	NA
5.967_400.13461	2.19977	-1.06876	VIP >=1	1.60652	Down	5.967	400.135	NA	60.1	C25 H21 Cl N2 O	Urb447	NA	0.000365647	0.913812	NA	NA	level2	NA	NA	NA	NA	NA
6.296_392.18124	1.74636	-0.971597	VIP >=1	1.4045	Down	6.296	392.181	NA	45.4	C22 H24 N4 O3	4-{5-[(3s)-1-(1,3-benzodioxol-5-ylmethyl)-3-pyrrolidinyl]-1,3,4-oxadiazol-2-yl}-n,n-dimethylaniline	NA	-0.00360512	-9.19239	NA	NA	level3	NA	NA	NA	NA	NA
6.405_492.16131	1.32642	-0.864813	VIP >=1	1.23845	Down	6.405	492.161	24.7	NA	C24 H28 O11	Picroside I	Phenylpropanoids	-0.00185257	-3.76414	NA	NA	level3	NA	NA	NA	NA	NA
7.742_666.24636	2.13647	-5.09162	VIP >=1	3.8279	Down	7.742	666.246	NA	64.4	C19 H18 N2 O3	N-(p-coumaroyl) serotonin	NA	344.115	1.06824e+06	NA	NA	level3	NA	NA	NA	NA	NA
7.746_322.13170	4.73495	-8.00091	VIP >=1	5.56406	Down	7.746	322.132	NA	47.2	C19 H18 N2 O3	2-(3,5-dimethyl-1-phenyl-1h-pyrazol-4-yl)-5-methoxybenzoic acid	NA	-4.09752e-05	-0.1272	NA	NA	level3	NA	NA	NA	NA	NA
7.77_516.21902	1.52331	-1.09264	VIP >=1	1.28195	Down	7.77	516.219	NA	34.7	C26 H36 N4 O3 S2	N-{5-hydroxy-4,8a-dimethyl-6-[1-oxo-1-(4-thiomorpholinyl)-2-propanyl]-4,4a,5,6,7,8,8a,9-octahydronaphtho[2,3-d][1,3]thiazol-2-yl}-1-methyl-1h-pyrrole-2-carboxamide	NA	-0.00386431	-7.48574	NA	NA	level3	NA	NA	NA	NA	NA
8.015_598.16705	3.81947	-1.43402	VIP >=1	1.41728	Down	8.015	598.167	NA	51.4	C28 H32 O13	8-oxo-9-(3,4,5-trimethoxyphenyl)-5,5a,6,8,8a,9-hexahydrofuro[3',4':6,7]naphtho[2,3-d][1,3]dioxol-5-yl hexopyranoside	NA	21.9828	38152.3	NA	NA	level3	NA	NA	NA	NA	NA
9.109_306.13682	3.54335	-4.77179	VIP >=1	4.52937	Down	9.109	306.137	NA	42.2	C17 H20 N2 O2	N-butyl-n'-(2-phenoxyphenyl)urea	NA	21.9843	77368.1	NA	NA	level3	NA	NA	NA	NA	NA
0.904_156.56572	1.5107	0.845219	VIP >=1	1.15788	Up	0.904	156.566	17.8	NA	C18 H19 N O4	Norisoboldine	Alkaloids	-156.566	-500000	HMDB0033357	NA	level3	Alkaloids and derivatives	Aporphines	null	Alkaloids and derivatives	NA
1.335_446.15990	1.46028	1.22395	VIP >=1	1.30648	Up	1.335	446.16	NA	47.5	C21 H28 O9	1-o-{[(3as,6z,10e,11ar)-10-methyl-3-methylene-2-oxo-2,3,3a,4,5,8,9,11a-octahydrocyclodeca[b]furan-6-yl]carbonyl}-β-d-glucopyranose	NA	21.9866	51833.9	NA	NA	level3	NA	NA	NA	NA	NA
10.241_431.28853	2.50395	0.996189	VIP >=1	1.54801	Up	10.241	431.289	NA	34.3	C22 H41 N O7	(2s,3r,4r,5s,6e,14s)-4-acetoxy-2-ammonio-3,5,14-trihydroxy-6-icosenoate	NA	0.000222525	0.515954	NA	NA	level3	NA	NA	NA	NA	NA
10.758_318.18064	1.61959	0.841288	VIP >=1	1.07577	Up	10.758	318.181	NA	62.1	C19 H26 O4	Coenzyme q2	NA	-0.00247328	-7.77312	NA	C00399	level3	PR Prenol Lipids	PR02 Quinones and hydroquinones	PR0201 Ubiquinones	Prenol lipids[PR]	map00130 Ubiquinone and other terpenoid-quinone biosynthesis; map00190 Oxidative phosphorylation; map01100 Metabolic pathways; map01110 Biosynthesis of secondary metabolites; map02020 Two-component system
11.229_276.17257	2.27002	0.757844	VIP >=1	1.17755	Up	11.229	276.173	55.6	73.3	C17 H24 O3	Shogaol	NA	2.28217e-05	0.0826358	NA	C10494	level2	Skimate / acetate-malonate pathway derived compounds	Others	Zingiber derived compounds	Polyketides[PK]	NULL
11.229_294.18312	2.21593	0.719807	VIP >=1	1.10957	Up	11.229	294.183	NA	54.4	C17 H26 O4	6-gingerol	NA	5.91482e-06	0.0201059	NA	C10462	level3	Skimate / acetate-malonate pathway derived compounds	Others	Zingiber derived compounds	Polyketides[PK]	map00945 Stilbenoid, diarylheptanoid and gingerol biosynthesis; map01110 Biosynthesis of secondary metabolites
11.849_337.25922	1.37619	0.698513	VIP >=1	1.02042	Up	11.849	337.259	NA	43.8	C21 H36 Cl N	Clofilium	NA	0.00559252	16.5825	NA	C13772	level3	NA	NA	NA	NA	map07037 Antiarrhythmic drugs; map07232 Potassium channel blocking and opening drugs
12.31_294.11031	2.90803	0.583937	VIP >=1	1.19768	Up	12.31	294.11	NA	43	C15 H18 O6	7-methoxy-6-(1,2,3-trihydroxy-3-methylbutyl)-2h-chromen-2-one	NA	-2.44311e-05	-0.0830679	NA	NA	level3	NA	NA	NA	NA	NA
12.311_132.05770	2.31945	0.529092	VIP >=1	1.00544	Up	12.311	132.058	68.4	64.5	C9 H8 O	Cinnamaldehyde	Phenylpropanoids	0.000182196	1.37967	HMDB0003441	C00903	level2	Phenylpropanoids and polyketides	Cinnamaldehydes	null	Polyketides[PK]	map00940 Phenylpropanoid biosynthesis; map01060 Biosynthesis of plant secondary metabolites; map01100 Metabolic pathways; map01110 Biosynthesis of secondary metabolites; map04750 Inflammatory mediator regulation of TRP channels
12.311_148.08904	2.56926	0.61753	VIP >=1	1.23093	Up	12.311	148.089	NA	71.4	C10 H12 O	Cuminaldehyde	NA	0.000224802	1.51802	HMDB0002214	C06577	level2	Lipids and lipid-like molecules	Prenol lipids	Monoterpenoids	Terpenoids	map00622 Xylene degradation; map01120 Microbial metabolism in diverse environments; map01220 Degradation of aromatic compounds
12.311_530.26768	2.26833	0.877566	VIP >=1	1.44335	Up	12.311	530.268	NA	43.1	C32 H36 N4 O2	{(2r,4s,5r)-5-[1-methyl-3-(2-naphthyl)-1h-pyrazol-5-yl]-1-azabicyclo[2.2.2]oct-2-yl}methyl (4-isopropylphenyl)carbamate	NA	21.9839	43251.1	NA	NA	level3	NA	NA	NA	NA	NA
12.312_134.07333	2.55764	0.551161	VIP >=1	1.07508	Up	12.312	134.073	NA	86.6	C9 H10 O	2,4-dimethylbenzaldehyde	NA	0.000164268	1.22521	HMDB0032142	NA	level2	Benzenoids	Benzene and substituted derivatives	Benzoyl derivatives	Benzene and derivatives	NA
13.499_360.22762	1.31888	1.52654	VIP >=1	1.46085	Up	13.499	360.228	NA	43.3	C22 H32 O4	Cannabigerolic acid	NA	-0.0024391	-6.77096	NA	C20406	level3	NA	NA	NA	NA	map00999 Biosynthesis of secondary metabolites - unclassified
13.59_332.23517	1.46186	1.33724	VIP >=1	1.31759	Up	13.59	332.235	NA	76.8	C21 H34 O4	Carbaprostacyclin	NA	-18.0105	-51422.6	NA	NA	level3	NA	NA	NA	NA	NA
13.769_288.20899	1.48329	1.22009	VIP >=1	1.34212	Up	13.769	288.209	NA	86	C19 H28 O2	Testosterone	NA	5.51114e-05	0.19122	HMDB0000234	C00535	level2	Lipids and lipid-like molecules	Steroids and steroid derivatives	Androstane steroids	Steroids and derivatives	map00140 Steroid hormone biosynthesis; map00984 Steroid degradation; map01100 Metabolic pathways; map01120 Microbial metabolism in diverse environments; map01522 Endocrine resistance; map04913 Ovarian steroidogenesis; map05200 Pathways in cancer; map05215 Prostate cancer; map07226 Progesterone, androgen and estrogen receptor agonists/antagonists
13.769_347.24608	1.61245	1.67737	VIP >=1	1.51095	Up	13.769	347.246	NA	30.4	C21 H33 N O3	Oxyphenonium	NA	3.70622e-05	0.106732	HMDB0014364	NA	level3	Benzenoids	Benzene and substituted derivatives	null	Benzene and derivatives	NA
13.831_478.29115	2.40686	0.763566	VIP >=1	1.04532	Up	13.831	478.291	NA	34.9	C29 H38 N2 O4	6',7',10,11-tetramethoxy-1',2'-didehydroemetan	NA	0.00798978	16.7051	NA	NA	level3	NA	NA	NA	NA	NA
13.834_438.29836	2.0701	0.796145	VIP >=1	1.04882	Up	13.834	438.298	NA	49.2	C26 H38 N4 O2	1-(4-methyl-1-piperazinyl)-2-[(3r,4s)-3-({5-[4-(2-methyl-2-propanyl)phenyl]-1,2-oxazol-3-yl}methyl)-4-piperidinyl]ethanone	NA	-0.00111217	-2.53746	NA	NA	level3	NA	NA	NA	NA	NA
13.853_368.25634	1.48379	0.990077	VIP >=1	1.04735	Up	13.853	368.256	NA	73.7	C21 H38 O6	3-methoxy prostaglandin f1α	NA	-18.0105	-46627.1	NA	NA	level3	NA	NA	NA	NA	NA
14.646_432.17057	2.41158	1.11213	VIP >=1	1.98487	Up	14.646	432.171	NA	31	C23 H28 O8	Salvinorin a	NA	-0.00784757	-18.1582	NA	NA	level3	NA	NA	NA	NA	NA
16.582_323.28240	1.52608	0.592452	VIP >=1	1.18058	Up	16.582	323.282	NA	59.7	C20 H34 O2	Pinolenic acid ethyl ester	NA	17.0265	55595.7	NA	NA	level3	NA	NA	NA	NA	NA
17.193_250.19340	1.4836	0.881105	VIP >=1	1.0129	Up	17.193	250.193	21	NA	C16 H26 O2	Clareolide	Terpenoids	0.000118968	0.475503	HMDB0035293	NA	level3	Organoheterocyclic compounds	Naphthofurans	null	Naphthofurans	NA
17.193_349.26169	1.42583	1.08151	VIP >=1	1.12637	Up	17.193	349.262	NA	46.5	C21 H32 O3	(+/-)17(18)-epete methyl ester	NA	17.0265	51248.5	NA	NA	level3	NA	NA	NA	NA	NA
19.235_528.38220	1.35203	0.873635	VIP >=1	1.14659	Up	19.235	528.382	25.1	NA	C33 H52 O5	Pachymic acid	Terpenoids	0.000724403	1.37099	NA	C17044	level3	NA	NA	NA	NA	NULL
19.918_786.49230	1.53731	1.21387	VIP >=1	2.57847	Up	19.918	786.492	NA	40.5	C43 H72 O11	Narasin	NA	21.9848	28756.9	HMDB0030448	D05122	level3	Lipids and lipid-like molecules	Prenol lipids	Terpene glycosides	Terpenoids	NA
2.309_174.11599	1.65606	1.72565	VIP >=1	1.82882	Up	2.309	174.116	17.2	92.7	C11 H14 N2	N-methyltryptamine	NA	0.000291257	1.67278	HMDB0004370	C06213	level2	Organoheterocyclic compounds	Indoles and derivatives	Tryptamines and derivatives	Amines and derivatives	map00380 Tryptophan metabolism
4.375_386.24179	1.31249	1.50474	VIP >=1	1.33658	Up	4.375	386.242	NA	46.6	C22 H36 O4	16,16-dimethyl prostaglandin a1	NA	21.9804	60342.5	NA	NA	level3	NA	NA	NA	NA	NA
8.275_362.17050	1.67119	1.10473	VIP >=1	1.06729	Up	8.275	362.171	NA	66.9	C18 H28 O6	5-acetoxy-3-(hydroxymethyl)-6-isopropyl-2-oxo-3-cyclohexen-1-yl 3-methylpentanoate	NA	21.9819	64616.8	NA	NA	level3	NA	NA	NA	NA	NA
8.765_434.12150	1.58323	1.07127	VIP >=1	1.27103	Up	8.765	434.122	33.4	41.5	C18 H27 Cl N2 O6 S	2,5-anhydro-6-{[(4-chlorophenyl)sulfonyl]amino}-4,6-dideoxy-4-[(2r)-2-(methoxymethyl)-1-pyrrolidinyl]-d-galactitol	NA	-0.00633108	-14.5835	NA	NA	level3	NA	NA	NA	NA	NA
8.925_398.23052	1.49951	3.02042	VIP >=1	1.90374	Up	8.925	398.231	NA	46.8	C22 H30 N4 O3	2-methoxy-n-({(2r,4s,5r)-5-[3-(4-methoxyphenyl)-1-methyl-1h-pyrazol-5-yl]-1-azabicyclo[2.2.2]oct-2-yl}methyl)acetamide	NA	-0.00127244	-3.19522	NA	NA	level3	NA	NA	NA	NA	NA
9.144_486.33497	1.4571	0.671695	VIP >=1	1.35885	Up	9.144	486.335	71.6	54.3	C30 H46 O5	Quillaic acid	Terpenoids	0.000445752	0.916554	NA	C08972	level2	Terpenoids	Triterpenoids (C30)	Oleananes	Terpenoids	NULL
9.146_292.20386	1.68704	0.445509	VIP >=1	1.03312	Up	9.146	292.204	NA	96	C18 H28 O3	9s,13r-12-oxophytodienoic acid	NA	1.82871e-05	0.0625835	NA	NA	level2	NA	NA	NA	NA	NA

## Sheet: TableS3
TableS3:Statistics of Differential Metabolites （The differential metabolites were detected at NaCl concentrations 100 mM）(+)LC-MS
Metabolite ID	log_t.test_p.value	logFC	VIP	VIP_num	Regulate	RT [min]	Molecular Weight	mzVault Best Match	mzCloud Best Match	Formula	Name	Metabolite Class	DeltaMass [Da]	DeltaMass [ppm]	HMDB.ID	KEGG.ID	level	Super.class	Class	sub_class	Family	Pathway
0.894_215.06406	2.02926	-0.626095	VIP >=1	1.82697	Down	0.894	215.064	22.2	NA	C22 H22 O9	Ononin	Flavonoids 黄酮类及苷类	-215.062	-499998	HMDB0033987	C10509	level3	Phenylpropanoids and polyketides	Isoflavonoids	Isoflavonoid O-glycosides	Flavonoids	NA
1.917_237.12274	2.74476	-0.975243	VIP >=1	1.6836	Down	1.917	237.123	NA	36.8	C13 H19 N O S	[5-(tert-butyl)-2-thienyl](1-pyrrolidinyl)methanone	NA	0.00400694	16.8984	NA	NA	level3	NA	NA	NA	NA	NA
10.42_441.23778	1.6109	-0.875744	VIP >=1	1.93303	Down	10.42	441.238	NA	31.6	C28 H31 N3 O2	(1r,9s)-11-(1-acetyl-4-piperidinyl)-5-(2-naphthyl)-7,11-diazatricyclo[7.3.1.02,7]trideca-2,4-dien-6-one	NA	-0.00384411	-8.71202	NA	NA	level3	NA	NA	NA	NA	NA
11.693_332.19635	1.47317	-0.388364	VIP >=1	1.08853	Down	11.693	332.196	NA	71.7	C20 H30 O5	Prostaglandin k2	NA	-18.013	-51434.9	NA	NA	level3	NA	NA	NA	NA	NA
11.744_464.24144	1.69514	-1.00123	VIP >=1	2.00888	Down	11.744	464.241	NA	46.3	C25 H36 O8	Testosterone glucuronide	NA	0.000423498	0.912237	HMDB0003193	C11134	level3	Lipids and lipid-like molecules	Steroids and steroid derivatives	Steroidal glycosides	Steroids and derivatives	map00140 Steroid hormone biosynthesis
11.956_362.17059	1.66703	-0.662976	VIP >=1	1.26794	Down	11.956	362.171	5.2	NA	C20 H26 O6	Ponicidin/Rubescensin B	Terpenoids 萜类及苷类	-0.00235132	-6.49225	NA	NA	level3	NA	NA	NA	NA	NA
12.665_373.28288	1.55222	-0.434094	VIP >=1	1.26921	Down	12.665	373.283	NA	49.8	C20 H36 O5	8-isoprostaglandin f1β	NA	17.0266	47793.1	NA	NA	level3	NA	NA	NA	NA	NA
12.755_389.18798	2.02397	-0.523242	VIP >=1	1.10879	Down	12.755	389.188	NA	31.3	C22 H23 N5 O2	Roquefortine c	NA	0.00280428	7.20553	NA	NA	level3	NA	NA	NA	NA	NA
12.881_308.19876	2.16024	-0.547071	VIP >=1	1.42207	Down	12.881	308.199	NA	44.8	C20 H24 O2	Eicosatetraynoic acid	NA	12.0211	40587.6	NA	NA	level3	NA	NA	NA	NA	NA
12.881_349.22531	1.96662	-0.665505	VIP >=1	1.66099	Down	12.881	349.225	NA	33.3	C20 H28 O4	Prostaglandin a3	NA	17.0266	51254.1	NA	NA	level3	NA	NA	NA	NA	NA
13.222_325.22532	2.35093	-0.777893	VIP >=1	1.92261	Down	13.222	325.225	NA	58.7	C18 H31 N O4	10-nitrolinoleate	NA	1.00804e-05	0.0309951	NA	C13800	level3	FA Fatty acyls	FA01 Fatty Acids and Conjugates	FA0112 Nitro fatty acids	Fatty acyls[FA]	NULL
13.723_330.18084	2.14856	-0.572067	VIP >=1	1.35577	Down	13.723	330.181	NA	55.3	C20 H26 O4	(1r,4as)-7-(2-hydroxypropan-2-yl)-1,4a-dimethyl-9-oxo-3,4,10,10a-tetrahydro-2h-phenanthrene-1-carboxylic acid	NA	-0.00227336	-6.88516	NA	NA	level3	NA	NA	NA	NA	NA
14.183_346.21198	2.01699	-0.770186	VIP >=1	2.11111	Down	14.183	346.212	NA	71.3	C21 H30 O4	Corticosterone	NA	-0.00243012	-7.01912	HMDB0001547	C02140	level3	Lipids and lipid-like molecules	Steroids and steroid derivatives	Hydroxysteroids	Steroids and derivatives	map00140 Steroid hormone biosynthesis; map01100 Metabolic pathways; map04923 Regulation of lipolysis in adipocytes; map04925 Aldosterone synthesis and secretion; map05020 Prion diseases
15.412_344.19630	1.83617	-0.507384	VIP >=1	1.66952	Down	15.412	344.196	NA	59.2	C21 H28 O4	Nor-9-carboxy-δ9-thc	NA	-0.00245529	-7.13334	NA	NA	level3	NA	NA	NA	NA	NA
2.047_251.13834	2.03995	-0.814482	VIP >=1	1.35637	Down	2.047	251.138	NA	44.7	C14 H21 N O S	Prosulfocarb	NA	0.00395923	15.7654	NA	C18760	level3	NA	NA	NA	NA	NULL
20.369_636.40030	1.44237	-1.06397	VIP >=1	2.19142	Down	20.369	636.4	NA	55.9	C35 H58 N4 O3 S	Arachidonic acid-biotin	NA	21.9773	35769.1	NA	NA	level3	NA	NA	NA	NA	NA
21.087_620.40569	1.33288	-0.88243	VIP >=1	1.69551	Down	21.087	620.406	NA	38.1	C30 H62 O11	Ppg n10	NA	21.9765	36723.6	NA	NA	level3	NA	NA	NA	NA	NA
3.898_265.15340	1.44347	-0.756266	VIP >=1	1.45277	Down	3.898	265.153	NA	37.4	C17 H19 N3	Acridine orange	NA	-0.00449926	-16.9682	NA	C19315	level3	NA	NA	NA	NA	NULL
4.707_329.23138	1.41305	-0.639494	VIP >=1	1.64312	Down	4.707	329.231	NA	31.1	C21 H31 N O2	(2s)-2-[(2r)-7-methoxy-5,8-dimethyl-1,2,3,4-tetrahydro-2-naphthalenyl]-1-(1-piperidinyl)-1-propanone	NA	-0.00409602	-12.441	NA	NA	level3	NA	NA	NA	NA	NA
4.962_528.12768	2.49984	-0.457824	VIP >=1	1.62625	Down	4.962	528.128	NA	34.2	C26 H24 O12	(2s,3r,4s,5s,6r)-4,5-dihydroxy-6-(hydroxymethyl)-2-[2,4,6-trihydroxy-3-(4-hydroxybenzoyl)phenyl]oxan-3-yl 4-hydroxybenzoate	NA	0.00090469	1.71302	NA	NA	level3	NA	NA	NA	NA	NA
5.058_247.14344	1.5883	-0.7467	VIP >=1	1.28966	Down	5.058	247.143	NA	38	C12 H17 N5 O	N1-(1,3,5-trimethyl-1h-pyrazol-4-yl)-2-cyano-3-(dimethylamino)acrylamide	NA	0.000132359	0.535555	NA	NA	level3	NA	NA	NA	NA	NA
5.22_391.22207	1.44128	-1.94286	VIP >=1	2.49888	Down	5.22	391.222	NA	37	C21 H30 F N3 O3	[(3r,4s)-1-acetyl-3-{2-[4-(4-fluorophenyl)-1-piperazinyl]ethyl}-4-piperidinyl]acetic acid	NA	-0.00505304	-12.9159	NA	NA	level3	NA	NA	NA	NA	NA
5.322_594.15927	2.05403	-0.494557	VIP >=1	1.46243	Down	5.322	594.159	88.5	32.9	C27 H30 O15	4'-O-Glucosylvitexin	Flavonoids 黄酮类及苷类	0.000800636	1.34751	NA	NA	level1	NA	NA	NA	NA	NA
5.357_308.06843	1.54396	-0.491467	VIP >=1	1.23342	Down	5.357	308.068	NA	52.4	C16 H14 O5	5,7-dihydroxy-4-(4-methoxyphenyl)-2-chromanone	NA	21.9843	76845.6	NA	NA	level3	NA	NA	NA	NA	NA
5.385_432.10588	1.62386	-0.555014	VIP >=1	1.42741	Down	5.385	432.106	91.9	87.2	C21 H20 O10	Isovitexin	Flavonoids 黄酮类及苷类	0.000230838	0.534217	NA	C01714	level1	Flavonoids	Flavonoids	Flavones	Flavonoids	map00944 Flavone and flavonol biosynthesis
5.39_336.06343	1.37713	-0.432151	VIP >=1	1.11451	Down	5.39	336.063	39.8	67	C17 H14 O6	Aflatoxin b2	NA	21.9844	69996.4	HMDB0035208	C16753	level3	Phenylpropanoids and polyketides	Coumarins and derivatives	Furanocoumarins	Coumarins and derivatives	NA
5.572_342.07379	1.41606	-1.17535	VIP >=1	2.07664	Down	5.572	342.074	NA	38.2	C17 H15 Cl N4 S	Etizolam	NA	0.00319783	9.34846	HMDB0041890	D01514	level3	Organoheterocyclic compounds	Thienodiazepines	null	Thienodiazepines	NA
6.364_578.16435	1.30856	-0.581122	VIP >=1	1.49654	Down	6.364	578.164	84.7	83	C27 H30 O14	Rhoifolin	Flavonoids 黄酮类及苷类	0.000792307	1.37039	HMDB0038848	C12627	level1	null	null	null	null	NA
8.605_309.15756	1.36848	-1.81747	VIP >=1	3.58595	Down	8.605	309.158	NA	30.6	C16 H23 N O5	Sinapine	NA	-5.97683e-05	-0.193326	HMDB0029379	C00933	level3	Phenylpropanoids and polyketides	Cinnamic acids and derivatives	Hydroxycinnamic acids and derivatives	Polyketides[PK]	map00940 Phenylpropanoid biosynthesis
0.788_168.08783	2.11237	0.370248	VIP >=1	1.33409	Up	0.788	168.088	NA	42.9	C8 H12 N2 O2	Pyridoxamine	NA	-0.00205153	-12.205	HMDB0001431	C00534	level3	Organoheterocyclic compounds	Pyridines and derivatives	Pyridoxamines	Amines and derivatives	map00750 Vitamin B6 metabolism; map01100 Metabolic pathways; map01120 Microbial metabolism in diverse environments; map04977 Vitamin digestion and absorption
0.859_297.13002	3.21467	0.441521	VIP >=1	1.52981	Up	0.859	297.13	NA	32.8	C17 H19 N3 S	2-[4-(1-adamantyl)-1,3-thiazol-2-yl]pyrazine	NA	5.17331e-05	0.174109	NA	NA	level3	NA	NA	NA	NA	NA
0.879_175.05871	1.63179	0.809223	VIP >=1	1.5597	Up	0.879	175.059	NA	34	C5 H9 N3 O4	Guanidinosuccinic acid	NA	-0.000596564	-3.40778	HMDB0003157	C03139	level3	Organic acids and derivatives	Carboxylic acids and derivatives	Amino acids, peptides, and analogues	Amino acids, peptides, and analogues	NULL
0.929_186.10061	1.83719	0.471444	VIP >=1	1.38555	Up	0.929	186.101	NA	83.7	C8 H14 N2 O3	L-alanyl-l-proline	NA	0.000163109	0.876458	NA	NA	level2	NA	NA	NA	NA	NA
0.963_129.04272	1.32816	0.527288	VIP >=1	1.41145	Up	0.963	129.043	NA	71.9	C5 H7 N O3	L-pyroglutamic acid	NA	0.000124124	0.961882	NA	C01879	level2	Peptides	Amino acids	Other amino acids [Fig]	Amino acids	map00480 Glutathione metabolism; map01100 Metabolic pathways
0.963_147.05326	1.94367	0.76357	VIP >=1	1.96958	Up	0.963	147.053	80.2	82.7	C5 H9 N O4	L-glutamic acid	NA	9.82313e-05	0.667999	HMDB0000148	C00025	level1	Organic acids and derivatives	Carboxylic acids and derivatives	Amino acids, peptides, and analogues	Amino acids	map00220 Arginine biosynthesis; map00250 Alanine, aspartate and glutamate metabolism; map00330 Arginine and proline metabolism; map00332 Carbapenem biosynthesis; map00340 Histidine metabolism; map00430 Taurine and hypotaurine metabolism; map00471 D-Glutamine and D-glutamate metabolism; map00480 Glutathione metabolism; map00524 Neomycin, kanamycin and gentamicin biosynthesis; map00630 Glyoxylate a…
1.327_254.11432	2.31375	0.630658	VIP >=1	2.24981	Up	1.327	254.114	NA	35.4	C10 H16 N2 O7	Υ-l-glutamyl-l-glutamic acid	NA	-21.9814	-79615.2	NA	C05282	level3	Organic acids and derivatives	Carboxylic acids and derivatives	Amino acids, peptides, and analogues	Amino acids, peptides, and analogues	NULL
1.353_159.06868	1.53132	0.859411	VIP >=1	1.78819	Up	1.353	159.069	NA	74.5	C10 H9 N O	6-methoxyquinoline	NA	0.000267709	1.68298	NA	NA	level2	NA	NA	NA	NA	NA
10.41_562.14568	1.6338	0.418089	VIP >=1	1.10251	Up	10.41	562.146	NA	40	C32 H22 N2 O8	N,n'-bis[4-(ethoxycarbonyl)phenyl]-1,4,5,8-naphthalenetetracarboxydiimide	NA	0.00806178	14.3413	NA	NA	level3	NA	NA	NA	NA	NA
11.186_402.13162	1.81538	0.87267	VIP >=1	2.40701	Up	11.186	402.132	90.4	91.1	C21 H22 O8	Nobiletin	NA	0.000150636	0.374594	HMDB0029540	C10112	level2	Phenylpropanoids and polyketides	Flavonoids	O-methylated flavonoids	Flavonoids	NULL
12.052_394.10301	1.44517	1.05869	VIP >=1	2.24308	Up	12.052	394.103	NA	61.3	C21 H19 Cl N4 S	4-[4-(5-chloro-1,3-benzothiazol-2-yl)piperazino]-2-methylquinoline	NA	0.00111881	2.83889	NA	NA	level2	NA	NA	NA	NA	NA
12.062_372.12108	1.69807	0.921936	VIP >=1	2.33777	Up	12.062	372.121	92.4	96	C20 H20 O7	Tangeritin	NA	0.000176561	0.474472	HMDB0030539	NA	level2	Phenylpropanoids and polyketides	Flavonoids	O-methylated flavonoids	Flavonoids	NULL
16.635_162.10463	1.50993	1.08497	VIP >=1	2.5829	Up	16.635	162.105	61.8	43.8	C11 H14 O	Valerophenone	NA	0.000161484	0.99617	HMDB0031208	NA	level1	Benzenoids	Benzene and substituted derivatives	Butyrophenones	Benzene and derivatives	NA
19.354_376.29774	1.94113	0.435173	VIP >=1	1.21495	Up	19.354	376.298	NA	51.7	C24 H40 O3	3',4'-(dioctyloxy) acetophenone	NA	-6.01736e-06	-0.015991	NA	NA	level3	NA	NA	NA	NA	NA
2.78_377.15834	1.7735	1.26824	VIP >=1	3.33265	Up	2.78	377.158	NA	51.4	C21 H25 Cl F N O2	Haloperidol metabolite ii	NA	0.00255729	6.78047	NA	NA	level3	NA	NA	NA	NA	NA
3.744_248.10243	1.43078	0.539235	VIP >=1	1.65511	Up	3.744	248.102	NA	49.4	C14 H16 O4	(5r,6s)-5-hydroxy-4-methoxy-6-(2-phenylethyl)-5,6-dihydro-2h-pyran-2-one	NA	-0.00243342	-9.80805	NA	NA	level3	NA	NA	NA	NA	NA
5.483_260.06612	1.43279	0.747776	VIP >=1	1.73881	Up	5.483	260.066	NA	62.1	C14 H12 O5	Khellin	NA	-0.00234909	-9.03258	NA	C09010	level3	Polyketides	Pyrones	Chromones	Polyketides[PK]	map01060 Biosynthesis of plant secondary metabolites
5.484_238.08428	1.40616	0.70843	VIP >=1	1.66296	Up	5.484	238.084	51.2	NA	C12 H14 O5	3,4,5-Trimethoxycinnamic acid	NA	0.000161385	0.677848	HMDB0002511	NA	level3	Phenylpropanoids and polyketides	Cinnamic acids and derivatives	Hydroxycinnamic acids and derivatives	Polyketides[PK]	NA
7.746_322.13170	1.33062	0.977173	VIP >=1	1.08851	Up	7.746	322.132	NA	47.2	C19 H18 N2 O3	2-(3,5-dimethyl-1-phenyl-1h-pyrazol-4-yl)-5-methoxybenzoic acid	NA	-4.09752e-05	-0.1272	NA	NA	level3	NA	NA	NA	NA	NA
8.514_251.14976	1.30152	0.589424	VIP >=1	1.13575	Up	8.514	251.15	NA	37.6	C14 H21 N O3	Furmecyclox	NA	-0.0023865	-9.50221	NA	C18912	level3	NA	NA	NA	NA	NULL
9.708_368.12599	2.75051	0.559869	VIP >=1	1.25288	Up	9.708	368.126	34.7	41.2	C21 H20 O6	Curcumin	NA	5.25818e-06	0.0142836	HMDB0002269	C10443	level3	Phenylpropanoids and polyketides	Diarylheptanoids	Linear diarylheptanoids	Polyketides[PK]	NA

## Sheet: TableS4
TableS4:Statistics of Differential Metabolites （The differential metabolites were detected at NaCl concentrations 300 mM）(+)LC-MS
Metabolite ID	log_t.test_p.value	logFC	VIP	VIP_num	Regulate	RT [min]	Molecular Weight	mzVault Best Match	mzCloud Best Match	Formula	Name	Metabolite Class	DeltaMass [Da]	DeltaMass [ppm]	HMDB.ID	KEGG.ID	level	Super.class	Class	sub_class	Family	Pathway
9.998_365.18941	3.52048	-0.91428	VIP >=1	1.80116	Down	9.998	365.189	NA	34.6	C18 H25 N5 O2	5-{5-[(2s)-1-(cyclopropylmethyl)-2-pyrrolidinyl]-1,2,4-oxadiazol-3-yl}-n-(2-methoxyethyl)-2-pyridinamine	NA	21.9886	64069.2	NA	NA	level3	NA	NA	NA	NA	NA
9.795_398.23060	1.55031	-0.966853	VIP >=1	1.28913	Down	9.795	398.231	NA	30.8	C27 H30 N2 O	Phenylacetyl fentanyl	NA	-0.00521847	-13.104	NA	NA	level3	NA	NA	NA	NA	NA
9.766_348.19119	1.55464	-0.926662	VIP >=1	1.37595	Down	9.766	348.191	NA	86.1	C18 H30 O5	2,3-dinor-11β-prostaglandin f2α	NA	21.9819	67385.8	NA	NA	level3	NA	NA	NA	NA	NA
9.762_308.19875	1.67951	-0.919188	VIP >=1	1.31058	Down	9.762	308.199	NA	45.5	C19 H24 N4	2-[(3s)-1-(cyclohexylmethyl)-3-pyrrolidinyl]-1h-benzimidazole-5-carbonitrile	NA	-0.00134972	-4.37935	NA	NA	level3	NA	NA	NA	NA	NA
9.747_352.22246	3.08697	-0.929906	VIP >=1	1.43774	Down	9.747	352.222	NA	67.9	C20 H34 O6	6-ketoprostaglandin f1α	NA	-18.0131	-48653	NA	C05961	level3	FA Fatty acyls	FA03 Eicosanoids	FA0301 Prostaglandins	Fatty acyls[FA]	map00590 Arachidonic acid metabolism; map01100 Metabolic pathways
9.747_307.08707	2.08081	-0.93762	VIP >=1	1.4574	Down	9.747	307.087	NA	33.2	C10 H17 N3 O6 S	L-glutathione (reduced)	NA	0.00326249	10.6241	NA	C00051	level3	Vitamins and Cofactors	Cofactors	Coenzymes [Fig]	Cofactors	map00270 Cysteine and methionine metabolism; map00480 Glutathione metabolism; map01100 Metabolic pathways; map02010 ABC transporters; map04216 Ferroptosis; map04918 Thyroid hormone synthesis; map04976 Bile secretion
9.55_248.14137	1.64526	-1.22001	VIP >=1	1.59327	Down	9.55	248.141	62	72.5	C15 H20 O3	Parthenolide	Terpenoids	0.000121343	0.489008	NA	C07609	level1	Terpenoids	Sesquiterpenoids (C15)	Germacrenes	Terpenoids	NULL
9.414_445.26916	1.94819	-0.894082	VIP >=1	1.62772	Down	9.414	445.269	NA	52.9	C26 H37 N3 O2	2-[(3r,4s)-3-({5-[4-(2-methyl-2-propanyl)phenyl]-1,2-oxazol-3-yl}methyl)-4-piperidinyl]-1-(1-piperidinyl)ethanone	NA	21.9806	51928.1	NA	NA	level3	NA	NA	NA	NA	NA
9.401_252.17265	2.33978	-0.603354	VIP >=1	1.24707	Down	9.401	252.173	NA	67.9	C15 H24 O3	(4r,4as,8as)-4-hydroxy-4-(hydroxymethyl)-3,4a,8,8-tetramethyl-4a,5,6,7,8,8a-hexahydro-1(4h)-naphthalenone	NA	0.000110328	0.437509	NA	NA	level2	NA	NA	NA	NA	NA
9.32_384.21245	1.45644	-1.3356	VIP >=1	1.74568	Down	9.32	384.212	NA	49.6	C24 H31 F O4	(s)-al 8810	NA	-18.0082	-44771.9	NA	NA	level3	NA	NA	NA	NA	NA
9.25_378.16545	2.43504	-1.1966	VIP >=1	2.09677	Down	9.25	378.165	NA	45.4	C21 H28 Cl2 N2	4,4'-methylenebis(3-chloro-2,6-diethylaniline)	NA	0.00249618	6.60081	NA	NA	level3	NA	NA	NA	NA	NA
9.149_238.17243	2.01011	-0.545688	VIP >=1	1.14898	Down	9.149	238.172	NA	39.8	C13 H22 N2 O2	1,5-ditetrahydro-1h-pyrrol-1-ylpentane-1,5-dione	NA	0.00429817	18.0468	NA	NA	level3	NA	NA	NA	NA	NA
9.146_292.20386	2.73717	-0.534119	VIP >=1	1.237	Down	9.146	292.204	NA	96	C18 H28 O3	9s,13r-12-oxophytodienoic acid	NA	1.82871e-05	0.0625835	NA	NA	level2	NA	NA	NA	NA	NA
9.145_350.20685	3.0632	-0.445846	VIP >=1	1.12675	Down	9.145	350.207	NA	70.5	C21 H28 N4 O2	N-({(2r,4s,5r)-5-[3-(4-methoxyphenyl)-1-methyl-1h-pyrazol-5-yl]-1-azabicyclo[2.2.2]oct-2-yl}methyl)acetamide	NA	-18.0144	-48922.7	NA	NA	level3	NA	NA	NA	NA	NA
9.145_274.19329	2.71906	-0.538486	VIP >=1	1.17483	Down	9.145	274.193	NA	92.7	C18 H26 O2	19-nortestosterone	NA	8.9363e-06	0.0325913	NA	C07254	level2	Lipids and lipid-like molecules	Steroids and steroid derivatives	Estrane steroids	Steroids and derivatives	NULL
9.145_264.20902	2.09689	-0.479019	VIP >=1	1.16013	Down	9.145	264.209	82.7	NA	C17 H28 O2	Farnesyl Acetate	NA	8.77087e-05	0.331967	NA	NA	level2	NA	NA	NA	NA	NA
9.145_194.13101	2.53769	-0.48669	VIP >=1	1.13287	Down	9.145	194.131	NA	86.7	C12 H18 O2	Sedanolide	NA	0.00032825	1.69087	NA	NA	level2	NA	NA	NA	NA	NA
9.144_486.33497	1.95516	-0.990124	VIP >=1	1.5984	Down	9.144	486.335	71.6	54.3	C30 H46 O5	Quillaic acid	Terpenoids	0.000445752	0.916554	NA	C08972	level2	Terpenoids	Triterpenoids (C30)	Oleananes	Terpenoids	NULL
9.144_234.16215	2.38486	-0.511657	VIP >=1	1.18591	Down	9.144	234.162	80.1	91.2	C15 H22 O2	Artemisinic acid	Terpenoids	0.000169114	0.72221	NA	C20309	level2	NA	NA	NA	NA	NULL
9.121_461.26409	1.96493	-1.46615	VIP >=1	2.08239	Down	9.121	461.264	NA	57.3	C26 H37 N3 O3	2-[(3r,4s)-3-{[5-(cyclohexylmethyl)-1,2-oxazol-3-yl]methyl}-4-piperidinyl]-n-(4-methoxybenzyl)acetamide	NA	21.9806	50037.4	NA	NA	level3	NA	NA	NA	NA	NA
9.1_300.06332	1.56484	-1.15055	VIP >=1	1.75043	Down	9.1	300.063	81.9	92	C16 H12 O6	Diosmetin	NA	-6.66884e-05	-0.222248	HMDB0029676	C10038	level2	Phenylpropanoids and polyketides	Flavonoids	O-methylated flavonoids	Flavonoids	NULL
8.875_270.05284	1.75629	-0.965065	VIP >=1	1.6291	Down	8.875	270.053	89.3	94.7	C15 H10 O5	Apigenin	NA	1.94878e-05	0.072163	HMDB0002124	C01477	level2	Phenylpropanoids and polyketides	Flavonoids	Flavones	Flavonoids	map00941 Flavonoid biosynthesis; map00943 Isoflavonoid biosynthesis; map00944 Flavone and flavonol biosynthesis; map01061 Biosynthesis of phenylpropanoids; map01100 Metabolic pathways; map01110 Biosynthesis of secondary metabolites
8.856_334.17556	1.62709	-0.845731	VIP >=1	1.48513	Down	8.856	334.176	NA	30.3	C20 H27 Cl O2	Dehydrochloromethyl testosterone	NA	0.0055977	16.7511	NA	NA	level3	NA	NA	NA	NA	NA
8.557_514.27604	1.47185	-1.50797	VIP >=1	1.86819	Down	8.557	514.276	NA	43.1	C28 H38 N2 O7	5-amino-2-(4,6'-dihydroxy-2',5',5',8a'-tetramethyl-6-oxo-3',4',4a',5',6,6',7',8,8',8a'-decahydro-2'h-spiro[furo[2,3-e]isoindole-2,1'-naphthalen]-7(3h)-yl)-5-oxopentanoic acid	NA	0.00813641	15.8214	NA	NA	level3	NA	NA	NA	NA	NA
8.386_544.19810	1.61092	-1.44386	VIP >=1	1.8996	Down	8.386	544.198	NA	46.3	C26 H34 O11	Lariciresinol 4-o-glucoside	NA	21.988	42105.6	NA	NA	level3	NA	NA	NA	NA	NA
8.275_362.17050	1.396	-1.14148	VIP >=1	1.79571	Down	8.275	362.171	NA	66.9	C18 H28 O6	5-acetoxy-3-(hydroxymethyl)-6-isopropyl-2-oxo-3-cyclohexen-1-yl 3-methylpentanoate	NA	21.9819	64616.8	NA	NA	level3	NA	NA	NA	NA	NA
8.232_308.15986	1.71286	-0.894702	VIP >=1	1.51415	Down	8.232	308.16	NA	35.4	C17 H24 O5	(4s)-4-[(3as,4s,7ar)-4-hydroxy-6-methyl-3-methylene-2-oxo-2,3,3a,4,7,7a-hexahydro-1-benzofuran-5-yl]pentyl acetate	NA	-0.00251004	-8.14518	NA	NA	level3	NA	NA	NA	NA	NA
8.186_272.06847	2.41841	-0.940532	VIP >=1	1.54897	Down	8.186	272.068	49.1	37.6	C15 H12 O5	(±)-Naringenin	NA	-5.36109e-06	-0.0197049	NA	NA	level3	NA	NA	NA	NA	NA
8.05_512.26031	1.50273	-1.1636	VIP >=1	1.86675	Down	8.05	512.26	NA	60.3	C25 H35 F3 N4 O4	[(3r,4s)-1-(4-morpholinylcarbonyl)-3-(2-{4-[3-(trifluoromethyl)phenyl]-1-piperazinyl}ethyl)-4-piperidinyl]acetic acid	NA	-0.000731471	-1.42793	NA	NA	level2	NA	NA	NA	NA	NA
8.049_528.23485	1.65542	-1.46203	VIP >=1	2.21946	Down	8.049	528.235	NA	32.7	C28 H31 F3 N4 O3	Methyl (2r,4s,6s,12br)-2-[(2-acetamidoethyl)amino]-4-[4-(trifluoromethyl)phenyl]-1,2,3,4,6,7,12,12b-octahydroindolo[2,3-a]quinolizine-6-carboxylate	NA	2.13144e-05	0.0403502	NA	NA	level3	NA	NA	NA	NA	NA
8.035_306.18309	1.69417	-0.866853	VIP >=1	1.20566	Down	8.035	306.183	NA	33	C18 H26 O4	Diisopentyl phthalate	NA	-1.89312e-05	-0.0618296	NA	NA	level3	NA	NA	NA	NA	NA
7.946_429.21870	3.10739	-1.31047	VIP >=1	2.33964	Down	7.946	429.219	NA	31.5	C22 H31 N5 O2 S	2-(1-adamantyl)-6-{[(5-hydroxy-4-pentyl-4h-1,2,4-triazol-3-yl)thio]methyl}pyrimidin-4-ol	NA	-0.00114177	-2.66012	NA	NA	level3	NA	NA	NA	NA	NA
7.769_356.12595	1.45758	-0.794702	VIP >=1	1.16089	Down	7.769	356.126	35	NA	C20 H20 O6	Sauchinone	Terpenoids	-3.70481e-05	-0.104031	NA	NA	level3	NA	NA	NA	NA	NA
7.594_218.05813	1.46846	-0.550746	VIP >=1	1.09412	Down	7.594	218.058	NA	35.8	C12 H10 O4	4-methylumbelliferyl acetate	NA	0.000226173	1.03721	HMDB0032989	C03837	level3	Phenylpropanoids and polyketides	Coumarins and derivatives	null	Coumarins and derivatives	NULL
7.285_342.11031	2.21963	-0.841448	VIP >=1	1.33818	Down	7.285	342.11	27.8	NA	C19 H18 O6	Methylophiopogonanone A	Flavonoids	-3.09649e-05	-0.0905115	NA	NA	level3	NA	NA	NA	NA	NA
7.285_324.09972	1.74055	-0.686259	VIP >=1	1.08018	Down	7.285	324.1	NA	42.8	C19 H17 Cl N2 O	Prazepam	NA	-0.00321738	-9.92704	HMDB0015527	C07366	level3	Organoheterocyclic compounds	Benzodiazepines	1,4-benzodiazepines	1,4-benzodiazepines	NULL
6.739_284.12356	1.52857	-1.19936	VIP >=1	1.89771	Down	6.739	284.124	NA	30.3	C15 H16 N4 O2	N1,n5-bis(3-pyridinyl)pentanediamide	NA	-0.00376885	-13.2646	NA	NA	level3	NA	NA	NA	NA	NA
6.649_379.18561	1.64851	-1.23753	VIP >=1	1.93688	Down	6.649	379.186	NA	41	C22 H27 N3 O4	{5-[({3-[(5-{[benzyl(methyl)amino]methyl}-1,2-oxazol-3-yl)methyl]-3-oxetanyl}amino)methyl]-2-furyl}methanol	NA	-18.0145	-45353.8	NA	NA	level3	NA	NA	NA	NA	NA
6.63_469.25404	1.86078	-0.924732	VIP >=1	1.23761	Down	6.63	469.254	NA	43.6	C25 H32 F N5 O3	[(3r,4s)-1-[(4-fluorophenyl)carbamoyl]-3-{2-[4-(2-pyridinyl)-1-piperazinyl]ethyl}-4-piperidinyl]acetic acid	NA	0.00511834	10.9075	NA	NA	level3	NA	NA	NA	NA	NA
6.597_439.25718	1.68949	-1.04396	VIP >=1	1.12555	Down	6.597	439.257	NA	44.3	C24 H33 N5 O3	1,4:3,6-dianhydro-2-[4-(cyclohexylmethyl)-1h-1,2,3-triazol-1-yl]-2,5-dideoxy-5-{[4-(dimethylamino)benzoyl]amino}-l-iditol	NA	-0.00116079	-2.64262	NA	NA	level3	NA	NA	NA	NA	NA
6.578_267.14714	1.58359	-1.57701	VIP >=1	1.78086	Down	6.578	267.147	NA	45.7	C14 H21 N O4	Atenolol acid	NA	7.72482e-05	0.28916	NA	NA	level3	NA	NA	NA	NA	NA
6.552_380.18111	1.38988	-1.04201	VIP >=1	1.33818	Down	6.552	380.181	NA	38	C19 H28 N2 O4 S	4-{[(cyclohexylideneamino)oxy]carbonyl}-n,n-dipropylbenzenesulfonamide	NA	0.00413029	10.8641	NA	NA	level3	NA	NA	NA	NA	NA
6.364_326.13402	1.70251	-0.977122	VIP >=1	1.70755	Down	6.364	326.134	NA	43.9	C18 H19 Cl N4	Clozapine	NA	0.00419299	12.8568	HMDB0014507	D00283	level3	Organoheterocyclic compounds	Benzodiazepines	Dibenzodiazepines	Dibenzodiazepines	NULL
6.363_344.14462	1.31981	-0.520339	VIP >=1	1.17368	Down	6.363	344.145	NA	49.1	C17 H20 N4 O4	Disperse red 17	NA	-0.00383443	-11.1418	NA	NA	level3	NA	NA	NA	NA	NA
5.958_286.14166	1.44849	-0.797066	VIP >=1	1.46186	Down	5.958	286.142	NA	31	C15 H18 N4 O2	1-(4,6-dimethoxy-1,3,5-triazin-2-yl)-8-methyl-1,2,3,4-tetrahydroquinoline	NA	-0.00131109	-4.58194	NA	NA	level3	NA	NA	NA	NA	NA
5.517_336.09980	2.87729	-2.26331	VIP >=1	3.09444	Down	5.517	336.1	37.5	32.2	C20 H16 O5	Glabrone	Flavonoids	3.02189e-05	0.0899106	HMDB0029533	NA	level3	Phenylpropanoids and polyketides	Isoflavonoids	Pyranoisoflavonoids	Flavonoids	NA
5.471_412.11367	1.69616	-1.15797	VIP >=1	1.47876	Down	5.471	412.114	NA	54.4	C21 H21 Cl N4 O S	Ziprasidone	NA	0.00121147	2.93966	HMDB0014391	C07568	level3	Organoheterocyclic compounds	Diazinanes	Piperazines	Piperazines	NULL
5.451_357.16645	2.03992	-0.790901	VIP >=1	1.55287	Down	5.451	357.166	NA	48.9	C17 H25 N3 O4	(3r,4r)-n-ethyl-4-hydroxy-3-[(4-methoxybenzoyl)amino]-1-azepanecarboxamide	NA	21.9819	65581.6	NA	NA	level3	NA	NA	NA	NA	NA
5.383_257.10531	1.38476	-0.996281	VIP >=1	2.18309	Down	5.383	257.105	NA	43.2	C15 H15 N O3	Haplamine	NA	0.000119895	0.466327	NA	NA	level3	NA	NA	NA	NA	NA
5.309_446.17675	2.50603	-1.04537	VIP >=1	1.81938	Down	5.309	446.177	NA	47.9	C26 H24 N4 O2	(4-benzhydrylpiperazino)(5-phenyl-1,3,4-oxadiazol-2-yl)methanone	NA	21.9868	51832.5	NA	NA	level3	NA	NA	NA	NA	NA
20.507_439.30853	2.01976	-1.78228	VIP >=1	2.85798	Down	20.507	439.309	NA	69.4	C26 H43 N O3	N-oleoyl dopamine	NA	21.9842	52679	NA	C12272	level3	NA	NA	NA	NA	map04080 Neuroactive ligand-receptor interaction
20.343_378.27657	1.74207	-1.14771	VIP >=1	2.12651	Down	20.343	378.277	14.2	NA	C23 H38 O4	5-Ethoxy-10-gingerol	Phenol	-0.000442176	-1.16892	NA	NA	level3	NA	NA	NA	NA	NA
2.674_410.21417	1.88401	-0.676574	VIP >=1	1.40822	Down	2.674	410.214	NA	35.2	C23 H27 F N4 O2	Risperidone	NA	0.0023657	5.76702	HMDB0005020	D00426	level3	Organoheterocyclic compounds	Pyridopyrimidines	null	Pyridopyrimidines	NA
18.657_336.15983	3.01244	-0.489343	VIP >=1	1.3048	Down	18.657	336.16	NA	46	C19 H20 N4 O2	(3s)-3-(5-methoxy-1h-benzimidazol-2-yl)-n-phenyl-1-pyrrolidinecarboxamide	NA	0.00120114	3.57312	NA	NA	level3	NA	NA	NA	NA	NA
18.652_402.27460	2.28056	-0.805114	VIP >=1	1.72913	Down	18.652	402.275	NA	39.7	C25 H38 O4	Terpestacin	NA	-0.0024116	-5.99486	NA	NA	level3	NA	NA	NA	NA	NA
18.651_348.26625	2.18756	-0.636848	VIP >=1	1.40199	Down	18.651	348.266	NA	90.7	C22 H36 O3	3-methyl-5-(5,5,8a-trimethyl-2-methylene-7-oxodecahydro-1-naphthalenyl)pentyl acetate	NA	-0.000190355	-0.546579	NA	NA	level2	NA	NA	NA	NA	NA
17.56_391.30875	1.75333	-0.571095	VIP >=1	1.02141	Down	17.56	391.309	NA	35.2	C23 H38 F N O2	Arn1203	NA	12.0201	31691.2	NA	NA	level3	NA	NA	NA	NA	NA
17.167_330.21707	1.77551	-0.701453	VIP >=1	1.07719	Down	17.167	330.217	NA	69.6	C21 H30 O3	17α-hydroxyprogesterone	NA	-0.0024223	-7.33542	NA	C01176	level3	Hormones and transmitters	Steroid hormones	Progestagens	Hormones and transmitters	map00140 Steroid hormone biosynthesis; map01100 Metabolic pathways; map04913 Ovarian steroidogenesis; map04927 Cortisol synthesis and secretion; map04934 Cushing syndrome
17.003_377.29302	2.42578	-0.830131	VIP >=1	1.32828	Down	17.003	377.293	NA	55.8	C23 H39 N O3	Arachidonoyl serinol	NA	3.06002e-05	0.0811045	HMDB0013650	NA	level3	Lipids and lipid-like molecules	Fatty Acyls	Fatty amides	Fatty acyls[FA]	NA
17.002_320.23512	1.34073	-1.06083	VIP >=1	1.66327	Down	17.002	320.235	65.3	91.3	C20 H32 O3	(3s)-3-methyl-5-[(1s,8ar)-2,5,5,8a-tetramethyl-4-oxo-1,4,4a,5,6,7,8,8a-octahydro-1-naphthalenyl]pentanoic acid	NA	-2.29934e-05	-0.0718015	NA	NA	level2	NA	NA	NA	NA	NA
16.394_218.16728	2.00313	-0.620183	VIP >=1	1.30193	Down	16.394	218.167	87.8	89.8	C15 H22 O	Zerumbone	NA	0.000212227	0.972772	HMDB0036667	NA	level2	Lipids and lipid-like molecules	Prenol lipids	Sesquiterpenoids	Terpenoids	NA
16.392_306.21949	1.69512	-0.606928	VIP >=1	1.32929	Down	16.392	306.219	NA	44.5	C17 H32 O3	16-heptadecyne-1,2,4-triol	NA	21.9843	77345.6	NA	NA	level3	NA	NA	NA	NA	NA
16.327_300.20893	1.53727	-0.844246	VIP >=1	1.25741	Down	16.327	300.209	NA	82.1	C20 H28 O2	Isotretinoin	NA	-2.2171e-06	-0.00738521	NA	D00348	level2	NA	NA	NA	NA	NA
16.045_394.27199	1.47724	-1.02872	VIP >=1	1.96766	Down	16.045	394.272	NA	83	C23 H38 O5	2-(14,15-epoxyeicosatrienoyl) glycerol	NA	6.90955e-05	0.175248	HMDB0013651	NA	level2	Lipids and lipid-like molecules	Glycerolipids	Monoradylglycerols	Glycerolipids[GL]	NA
15.463_330.25586	2.34473	-0.75556	VIP >=1	1.05207	Down	15.463	330.256	NA	81.3	C22 H34 O2	Docosapentaenoic acid	NA	-1.68062e-05	-0.0508884	NA	C16513	level2	FA Fatty acyls	FA01 Fatty Acids and Conjugates	FA0103 Unsaturated fatty acids	Fatty acyls[FA]	map01040 Biosynthesis of unsaturated fatty acids
15.458_366.27702	4.42285	-1.16736	VIP >=1	1.78903	Down	15.458	366.277	NA	34.3	C23 H36 N4 O	4-(dimethylamino)-n-{[(2r,4s,5s)-5-(1-piperidinylmethyl)-1-azabicyclo[2.2.2]oct-2-yl]methyl}benzamide	NA	-18.0119	-46870.7	NA	NA	level3	NA	NA	NA	NA	NA
14.314_330.25572	1.7829	-0.806556	VIP >=1	1.34079	Down	14.314	330.256	NA	82.6	C22 H34 O2	Eicosapentaenoic acid ethyl ester	NA	-0.000155565	-0.471044	NA	D01892	level2	NA	NA	NA	NA	NA
14.114_218.16728	1.35987	-0.603567	VIP >=1	1.27415	Down	14.114	218.167	87.9	88.9	C15 H22 O	Nootkatone	NA	0.000215042	0.985674	NA	C17914	level2	NA	NA	NA	NA	NULL
13.86_384.20679	1.597	-0.660562	VIP >=1	1.05661	Down	13.86	384.207	48	63.5	C20 H30 N2 O4	N-{4-[(2r,3r)-3-(hydroxymethyl)-4-isobutyl-5-oxo-2-morpholinyl]phenyl}-3-methylbutanamide	NA	21.9862	60698.5	NA	NA	level3	NA	NA	NA	NA	NA
13.486_334.21198	1.53553	-1.30313	VIP >=1	1.78712	Down	13.486	334.212	30.5	57	C20 H30 O4	2-hydroxy-4,5',8a'-trimethyl-1'-oxo-4-vinyloctahydro-1'h-spiro[cyclopentane-1,2'-naphthalene]-5'-carboxylic acid	NA	-0.00243265	-7.27872	NA	NA	level3	NA	NA	NA	NA	NA
13.381_342.18071	1.40763	-0.973344	VIP >=1	1.47893	Down	13.381	342.181	NA	45	C21 H26 O4	9-phenyl-1-(2,4,6-trihydroxyphenyl)-1-nonanone	NA	-0.00239515	-6.99962	NA	NA	level3	NA	NA	NA	NA	NA
13.197_218.16728	2.27226	-0.776952	VIP >=1	1.56656	Down	13.197	218.167	84.1	87.7	C15 H22 O	Germacrone	Terpenoids	0.000211488	0.969384	NA	C16966	level1	NA	NA	NA	NA	NULL
13.106_348.23006	1.99175	-0.478346	VIP >=1	1.01016	Down	13.106	348.23	NA	57.9	C21 H34 O5	Β-cortolone	NA	-18.0106	-49176.9	NA	NA	level3	NA	NA	NA	NA	NA
12.717_336.22762	2.68842	-1.04083	VIP >=1	1.73719	Down	12.717	336.228	NA	60	C20 H34 O5	Prostaglandin h1	NA	-18.013	-50849.6	HMDB0013041	NA	level3	Lipids and lipid-like molecules	Fatty Acyls	Eicosanoids	Fatty acyls[FA]	NA
12.717_314.24567	2.6135	-1.03262	VIP >=1	1.72734	Down	12.717	314.246	22	49.9	C18 H34 O4	(+/-)12(13)-dihome	NA	-4.22104e-05	-0.134323	NA	C14829	level3	FA Fatty acyls	FA01 Fatty Acids and Conjugates	FA0105 Hydroxy fatty acids	Fatty acyls[FA]	map00591 Linoleic acid metabolism
12.471_292.20119	1.5232	-1.15414	VIP >=1	1.56778	Down	12.471	292.201	NA	78.9	C18 H28 O3	8-{3-oxo-2-[(2e)-2-penten-1-yl]-1-cyclopenten-1-yl}octanoic acid	NA	-0.00265582	-9.08893	NA	NA	level3	NA	NA	NA	NA	NA
12.005_366.14938	1.80187	-0.569628	VIP >=1	1.29814	Down	12.005	366.149	NA	31.7	C17 H22 N2 O7	2-{2-[5-(ethoxycarbonyl)-2-morpholinoanilino]-2-oxoethoxy}acetic acid	NA	0.00667759	18.2377	NA	NA	level3	NA	NA	NA	NA	NA
11.956_362.17059	1.3899	-1.30947	VIP >=1	1.90974	Down	11.956	362.171	5.2	NA	C20 H26 O6	Ponicidin/Rubescensin B	Terpenoids	-0.00235132	-6.49225	NA	NA	level3	NA	NA	NA	NA	NA
11.654_356.21992	1.42708	-1.0552	VIP >=1	1.87039	Down	11.654	356.22	NA	59.3	C21 H30 O6	6 β-hydroxycortisol	NA	-21.9843	-58128.2	NA	NA	level3	NA	NA	NA	NA	NA
11.379_368.12597	2.25523	-0.782699	VIP >=1	1.03638	Down	11.379	368.126	25.3	42	C19 H22 O6	Cynaropicrin	NA	21.9843	63512.5	HMDB0036423	C09385	level3	Lipids and lipid-like molecules	Prenol lipids	Terpene lactones	Terpenoids	NULL
11.314_270.16204	1.33601	-0.943867	VIP >=1	1.60456	Down	11.314	270.162	80.3	87.9	C18 H22 O2	Trenbolone	NA	5.80673e-05	0.214935	NA	C14261	level2	NA	NA	NA	NA	NULL
11.16_406.23328	1.42163	-0.693979	VIP >=1	1.26197	Down	11.16	406.233	NA	35.7	C25 H30 N2 O3	(4as,9ar)-7-benzyl-2-[(4-methoxyphenyl)acetyl]decahydro-6h-pyrido[3,4-d]azepin-6-one	NA	0.00763477	18.7944	NA	NA	level3	NA	NA	NA	NA	NA
10.42_441.23778	2.02613	-1.37365	VIP >=1	1.63884	Down	10.42	441.238	NA	31.6	C28 H31 N3 O2	(1r,9s)-11-(1-acetyl-4-piperidinyl)-5-(2-naphthyl)-7,11-diazatricyclo[7.3.1.02,7]trideca-2,4-dien-6-one	NA	-0.00384411	-8.71202	NA	NA	level3	NA	NA	NA	NA	NA
10.2_502.24235	1.60037	-2.0912	VIP >=1	2.48443	Down	10.2	502.242	NA	53.5	C28 H36 N2 O5	(4as,9ar)-7-[2-(2,3-dimethoxyphenyl)ethyl]-2-[(4-methoxyphenyl)acetyl]decahydro-6h-pyrido[3,4-d]azepin-6-one	NA	21.9799	45766.5	NA	NA	level3	NA	NA	NA	NA	NA
10.197_447.28487	1.77998	-1.71024	VIP >=1	1.78094	Down	10.197	447.285	NA	42.1	C28 H37 N3 O2	Mchb-1	NA	-0.00370797	-8.28988	NA	NA	level3	NA	NA	NA	NA	NA
10.15_262.11817	1.43405	-1.36734	VIP >=1	1.61161	Down	10.15	262.118	NA	66.9	C15 H18 O4	1-(5,8-dimethoxy-2,2-dimethyl-2h-chromen-6-yl)ethanone	NA	-0.00233907	-8.92364	NA	NA	level3	NA	NA	NA	NA	NA
10.144_284.10001	1.43366	-1.72613	VIP >=1	1.75973	Down	10.144	284.1	NA	42.8	C16 H16 N2 O S	2-[(3s)-1-(2-thienylmethyl)-3-pyrrolidinyl]-1,3-benzoxazole	NA	0.0016748	5.89515	NA	NA	level3	NA	NA	NA	NA	NA
10.138_524.23694	1.58545	-1.7513	VIP >=1	1.73489	Down	10.138	524.237	NA	36.5	C30 H34 N2 O5	N-(4-{(r)-hydroxy[(3r)-4-(4-methoxybenzyl)-5-oxo-3-morpholinyl]methyl}phenyl)-4-(2-methyl-2-propanyl)benzamide	NA	21.9902	43783.6	NA	NA	level3	NA	NA	NA	NA	NA
10.138_379.27231	1.41703	-1.92233	VIP >=1	1.84279	Down	10.138	379.272	NA	38.8	C20 H34 O4	(+/-)5(6)-dihet	NA	41.0266	121292	NA	NA	level3	NA	NA	NA	NA	NA
10.138_370.17318	1.79852	-1.35076	VIP >=1	1.56205	Down	10.138	370.173	NA	34.4	C18 H22 N6 O3	2-{5-[(2s)-1-(1h-imidazol-2-ylmethyl)-2-pyrrolidinyl]-1,2,4-oxadiazol-3-yl}-4-(2-methoxyethoxy)pyridine	NA	-0.00215656	-5.82579	NA	NA	level3	NA	NA	NA	NA	NA
10.12_344.15983	1.36977	-1.16606	VIP >=1	1.88731	Down	10.12	344.16	NA	71.1	C18 H26 O5	Α-zearalanol	NA	21.9818	68228.8	NA	C14752	level3	Fungal toxins	Mycotoxins	Others	Fungal toxins	NULL
10.118_322.17798	1.79684	-1.19165	VIP >=1	1.86688	Down	10.118	322.178	NA	80.9	C16 H28 O5	(6e)-10-heptyl-5,8,9-trihydroxy-3,4,5,8,9,10-hexahydro-2h-oxecin-2-one	NA	21.9843	73233.7	NA	NA	level3	NA	NA	NA	NA	NA
10.05_429.27405	1.97481	-1.38041	VIP >=1	1.79281	Down	10.05	429.274	NA	38.6	C29 H35 N O2	Mifepristone	NA	0.00727045	16.9369	HMDB0014972	C07652	level3	Lipids and lipid-like molecules	Steroids and steroid derivatives	Oxosteroids	Steroids and derivatives	NULL
1.917_237.12274	1.47601	-1.93949	VIP >=1	2.17384	Down	1.917	237.123	NA	36.8	C13 H19 N O S	[5-(tert-butyl)-2-thienyl](1-pyrrolidinyl)methanone	NA	0.00400694	16.8984	NA	NA	level3	NA	NA	NA	NA	NA
1.452_530.27096	1.61689	-0.627602	VIP >=1	1.22365	Down	1.452	530.271	NA	51.9	C32 H38 N2 O5	Cortivazol	NA	-0.00711191	-13.4117	NA	D03594	level3	NA	NA	NA	NA	NA
1.238_248.10398	1.57402	-0.592564	VIP >=1	1.16742	Down	1.238	248.104	13.5	NA	C14 H14 O3	L-Kawain	Miscellaneous	18.0097	78270.9	HMDB0034212	C09947	level3	Phenylpropanoids and polyketides	Kavalactones	null	Polyketides[PK]	NA
1.107_418.21248	1.58227	-2.02884	VIP >=1	3.00055	Down	1.107	418.212	NA	30.1	C21 H28 N6 O2	1-[4-(4-{5-[(2s)-1-(cyclopropylmethyl)-2-pyrrolidinyl]-1,2,4-oxadiazol-3-yl}-2-pyridinyl)-1-piperazinyl]ethanone	NA	21.9851	55486.1	NA	NA	level3	NA	NA	NA	NA	NA
1.096_248.10398	2.35306	-0.963234	VIP >=1	1.61707	Down	1.096	248.104	15.1	NA	C14 H14 O3	7-Demethylsuberosin	Phenylpropanoids	18.0097	78270.9	NA	C18083	level3	NA	NA	NA	NA	map01061 Biosynthesis of phenylpropanoids
1.096_126.04489	1.64109	-1.71165	VIP >=1	3.72314	Down	1.096	126.045	NA	66.6	C5 H6 N2 O2	Thymine	NA	0.00195944	15.5458	HMDB0000262	C00178	level3	Organoheterocyclic compounds	Diazines	Pyrimidines and pyrimidine derivatives	Pyrimidines and pyrimidine derivatives	map00240 Pyrimidine metabolism; map01100 Metabolic pathways
1.093_234.08865	1.54752	-0.626024	VIP >=1	1.19035	Down	1.093	234.089	23.3	NA	C13 H12 O3	Nepodin	Phenol	18.01	83349.3	NA	C09954	level3	NA	NA	NA	NA	NULL
1.085_289.14285	2.84275	-1.69223	VIP >=1	2.67229	Down	1.085	289.143	NA	38.2	C15 H19 N3 O3	Imazethapyr	NA	0.000212855	0.736159	NA	C18865	level3	NA	NA	NA	NA	NULL
1.061_201.11433	1.77249	-1.44623	VIP >=1	2.73926	Down	1.061	201.114	NA	43.2	C21 H30 N4 O4	Mab-chminaca metabolite m11	NA	-201.112	-499998	NA	NA	level3	NA	NA	NA	NA	NA
0.932_130.12202	3.30805	-1.48082	VIP >=1	2.75145	Down	0.932	130.122	82.8	88.8	C5 H14 N4	Agmatine	NA	0.000170699	1.31184	HMDB0001432	C00179	level1	Organic nitrogen compounds	Organonitrogen compounds	Guanidines	Guanidines	map00330 Arginine and proline metabolism; map01100 Metabolic pathways
0.857_381.07564	1.58946	-1.31238	VIP >=1	1.67039	Down	0.857	381.076	NA	61.4	C17 H14 F3 N3 O2 S	Celecoxib	NA	-0.000242392	-0.636074	HMDB0005014	C07589	level2	Organoheterocyclic compounds	Azoles	Pyrazoles	Pyrazoles	NULL
0.845_276.08200	1.53606	-0.584399	VIP >=1	1.08275	Down	0.845	276.082	NA	55.1	C12 H12 N4 O4	2,5,6,8-tetramethyl-4,5,6,7,8,9-hexahydropyrimido[5',4' 5,6]pyrido[3,4-d][1,3]oxazole-4,7,9-trione	NA	-0.00385252	-13.9541	NA	NA	level3	NA	NA	NA	NA	NA
0.79_438.13540	2.14453	-1.0821	VIP >=1	2.0493	Down	0.79	438.135	NA	71	C20 H24 N4 O4 S	N-[5,10-dioxo-1-(2-thienylacetyl)dodecahydrodipyrrolo[1,2-a:3',2'-e][1,4]diazepin-7-yl]cyclopropanecarboxamide	NA	21.9836	52825.9	NA	NA	level3	NA	NA	NA	NA	NA
0.788_188.15285	2.29854	-1.18587	VIP >=1	1.95943	Down	0.788	188.153	NA	83.6	C9 H20 N2 O2	N6,n6,n6-trimethyl-l-lysine	NA	0.000369112	1.96177	HMDB0001325	C03793	level2	Organic acids and derivatives	Carboxylic acids and derivatives	Amino acids, peptides, and analogues	Amino acids, peptides, and analogues	map00310 Lysine degradation
0.788_168.08783	3.5639	-0.921325	VIP >=1	2.0235	Down	0.788	168.088	NA	42.9	C8 H12 N2 O2	Pyridoxamine	NA	-0.00205153	-12.205	HMDB0001431	C00534	level3	Organoheterocyclic compounds	Pyridines and derivatives	Pyridoxamines	Amines and derivatives	map00750 Vitamin B6 metabolism; map01100 Metabolic pathways; map01120 Microbial metabolism in diverse environments; map04977 Vitamin digestion and absorption
9.245_379.16081	2.57138	1.97218	VIP >=1	2.51854	Up	9.245	379.161	NA	55.3	C14 H25 N3 O9	Kasugamycin	NA	0.00173006	4.56288	NA	NA	level3	NA	NA	NA	NA	NA
8.416_508.25793	1.3127	0.907732	VIP >=1	1.17253	Up	8.416	508.258	NA	37.7	C27 H37 F3 N2 O5	[6-hydroxy-1-(hydroxymethyl)-1,4a-dimethyl-5-(2-oxo-2-pyrrolidin-1-ylethyl)-2,3,4,5,6,7,8,8a-octahydronaphthalen-2-yl] n-[3-(trifluoromethyl)phenyl]carbamate	NA	-18.0075	-34217.6	NA	NA	level3	NA	NA	NA	NA	NA
8.343_492.12488	1.92439	1.32869	VIP >=1	2.13049	Up	8.343	492.125	16.5	NA	C23 H24 O12	Aurantio-obtusin β-D-glucoside	Quinones	-0.00189898	-3.85872	NA	C10303	level3	Polyketides	Anthraquinones	Anthraquinone type	Quinone	NULL
8.3_355.16307	2.55715	1.65383	VIP >=1	1.94965	Up	8.3	355.163	NA	34.5	C24 H21 N O2	Jwh 018 n-(4,5-epoxypentyl) analog	NA	0.00583667	16.434	NA	NA	level3	NA	NA	NA	NA	NA
8.294_377.14510	2.52028	1.70259	VIP >=1	1.98798	Up	8.294	377.145	NA	38	C18 H23 N3 O4 S	(3r,5s)-1-(cyclopropylmethyl)-5-(3-{[(4-methylphenyl)sulfonyl]methyl}-1,2,4-oxadiazol-5-yl)-3-pyrrolidinol	NA	0.0041707	11.0587	NA	NA	level3	NA	NA	NA	NA	NA
8.015_598.16705	1.93057	1.43784	VIP >=1	2.0849	Up	8.015	598.167	NA	51.4	C28 H32 O13	8-oxo-9-(3,4,5-trimethoxyphenyl)-5,5a,6,8,8a,9-hexahydrofuro[3',4':6,7]naphtho[2,3-d][1,3]dioxol-5-yl hexopyranoside	NA	21.9828	38152.3	NA	NA	level3	NA	NA	NA	NA	NA
7.968_228.07880	1.60663	1.03595	VIP >=1	1.42208	Up	7.968	228.079	68.1	84.8	C14 H12 O3	Oxybenzone	NA	0.000151506	0.664273	HMDB0015497	C14285	level2	Benzenoids	Benzene and substituted derivatives	Benzophenones	Benzene and derivatives	NULL
7.967_476.13235	1.33925	1.03138	VIP >=1	1.54126	Up	7.967	476.132	NA	49.9	C25 H24 O12	4,5-dicaffeoylquinic acid	NA	-39.9944	-77489.5	NA	C10468	level3	Phenylpropanoids	Monolignols	Caffeate derivatives	Phenylpropanoids	NULL
7.794_702.28785	1.48538	2.739	VIP >=1	2.79601	Up	7.794	702.288	22.7	NA	C36 H46 O14	Taccalonolide A	Steroids	-0.000906691	-1.29105	NA	C08635	level3	Terpenoids	Triterpenoids (C30)	Others	Terpenoids	NULL
7.77_516.21902	4.19079	1.7767	VIP >=1	2.41442	Up	7.77	516.219	NA	34.7	C26 H36 N4 O3 S2	N-{5-hydroxy-4,8a-dimethyl-6-[1-oxo-1-(4-thiomorpholinyl)-2-propanyl]-4,4a,5,6,7,8,8a,9-octahydronaphtho[2,3-d][1,3]thiazol-2-yl}-1-methyl-1h-pyrrole-2-carboxamide	NA	-0.00386431	-7.48574	NA	NA	level3	NA	NA	NA	NA	NA
7.485_476.15967	1.99477	1.33336	VIP >=1	2.00834	Up	7.485	476.16	NA	42.8	C21 H28 N6 O3 S2	Desmethyl thiosildenafil	NA	-0.00676284	-14.2027	NA	NA	level3	NA	NA	NA	NA	NA
7.417_318.12157	1.68613	1.45418	VIP >=1	1.99124	Up	7.417	318.122	NA	46.8	C19 H20 O3	(4e)-1,7-bis(4-hydroxyphenyl)-4-hepten-3-one	NA	21.9803	74222.4	NA	NA	level3	NA	NA	NA	NA	NA
7.414_420.13980	3.60497	2.29848	VIP >=1	2.89427	Up	7.414	420.14	15.2	33.3	C20 H19 F3 N4 O3	2-methoxy-5-(5-{(2s)-1-[4-(trifluoromethoxy)benzyl]-2-pyrrolidinyl}-1,2,4-oxadiazol-3-yl)pyridine	NA	-0.00112473	-2.67704	NA	NA	level3	NA	NA	NA	NA	NA
7.354_867.50766	1.58416	0.839419	VIP >=1	1.22995	Up	7.354	867.508	NA	33.8	C45 H73 N O15	Solanine	NA	0.0096392	11.1115	NA	C10820	level3	Alkaloids	Alkaloids derived by amination reactions	Steroid alkaloids	Alkaloids	map01066 Biosynthesis of alkaloids derived from terpenoid and polyketide
7.257_475.17478	1.31647	1.59578	VIP >=1	2.39255	Up	7.257	475.175	NA	60.5	C25 H30 Cl N O6	4-{7-acetoxy-5-chloro-3-[(1e,3e)-3,5-dimethyl-1,3-heptadien-1-yl]-7-methyl-6,8-dioxo-7,8-dihydro-2(6h)-isoquinolinyl}butanoic acid	NA	-0.00138419	-2.91301	NA	NA	level2	NA	NA	NA	NA	NA
6.927_371.15806	2.49439	1.53632	VIP >=1	1.66801	Up	6.927	371.158	NA	42.8	C21 H23 N3 O2	Mda-19	NA	21.979	62944.9	NA	NA	level3	NA	NA	NA	NA	NA
6.913_465.19035	1.31213	1.11923	VIP >=1	1.89121	Up	6.913	465.19	NA	44.1	C23 H29 Cl F N3 O4	Cisapride	NA	0.00729057	15.6725	HMDB0014742	C06910	level3	Benzenoids	Benzene and substituted derivatives	Benzoic acids and derivatives	Benzene and derivatives	NA
6.911_740.19638	1.97792	0.803939	VIP >=1	1.07491	Up	6.911	740.196	NA	68	C36 H36 O17	Kaempferol-3-o-(6'''-trans-p-coumaroyl-2''-glucosyl)rhamnoside	NA	0.00113222	1.52963	NA	NA	level2	NA	NA	NA	NA	NA
6.676_452.24013	1.35353	0.655684	VIP >=1	1.38755	Up	6.676	452.24	NA	36.9	C23 H34 N4 O4	(2s,5as,8ar)-6-(4-methoxybenzyl)-1-methyl-2-[3-(4-morpholinyl)-3-oxopropyl]octahydropyrrolo[3,2-e][1,4]diazepin-5(2h)-one	NA	21.9821	51090.6	NA	NA	level3	NA	NA	NA	NA	NA
6.65_335.17664	1.84125	0.87613	VIP >=1	1.13698	Up	6.65	335.177	NA	46.3	C18 H25 N O5	Senecionine	NA	0.00336782	10.048	NA	C06176	level3	Alkaloids	Alkaloids derived from ornithine	Pyrrolizidine alkaloids	Alkaloids	map00960 Tropane, piperidine and pyridine alkaloid biosynthesis; map01064 Biosynthesis of alkaloids derived from ornithine, lysine and nicotinic acid; map01110 Biosynthesis of secondary metabolites
6.578_356.14461	2.84456	1.31859	VIP >=1	2.03401	Up	6.578	356.145	NA	49.1	C18 H26 Cl2 N2 O	U-49900	NA	0.00239046	6.71209	NA	NA	level3	NA	NA	NA	NA	NA
6.359_564.14850	1.83855	0.574031	VIP >=1	1.13366	Up	6.359	564.149	83.3	37.8	C26 H28 O14	Apiin	Flavonoids	0.000594543	1.05388	HMDB0030843	C04858	level1	Phenylpropanoids and polyketides	Flavonoids	Flavonoid glycosides	Flavonoids	NA
6.179_336.11092	1.82705	2.53274	VIP >=1	2.8942	Up	6.179	336.111	NA	43.8	C19 H17 Cl N4	Fenbuconazole	NA	-0.00325048	-9.67077	NA	C18461	level3	NA	NA	NA	NA	NULL
6.17_368.13713	1.55276	2.00039	VIP >=1	2.81312	Up	6.17	368.137	NA	47	C19 H26 Cl2 N2 O	U-50488	NA	-0.00508417	-13.8103	NA	C11796	level3	NA	NA	NA	NA	NULL
6.077_740.21750	2.04263	0.621845	VIP >=1	1.10255	Up	6.077	740.217	82.5	45.8	C33 H40 O19	Apigenin 7-O-(2G-rhamnosyl)gentiobioside	Flavonoids 黄	0.00111727	1.50938	NA	NA	level2	NA	NA	NA	NA	NA
5.901_358.11649	1.50571	1.3881	VIP >=1	1.92561	Up	5.901	358.116	NA	52	C18 H18 N2 O6	Disperse blue 7	NA	4.8804e-06	0.013628	NA	NA	level3	NA	NA	NA	NA	NA
5.693_328.10585	1.70696	1.28252	VIP >=1	1.8094	Up	5.693	328.106	NA	48.3	C17 H16 N2 O5	3-(4-methoxyphenyl)-5-[(4-nitrophenoxy)methyl]-4,5-dihydroisoxazole	NA	-7.4832e-05	-0.228073	NA	NA	level3	NA	NA	NA	NA	NA
5.551_206.10581	3.28145	1.48425	VIP >=1	2.73998	Up	5.551	206.106	NA	50.6	C11 H14 N2 O2	2-ethyl-2-phenylmalonamide	NA	0.000280256	1.35977	NA	C07499	level3	NA	NA	NA	NA	map07033 Anticonvulsants
5.484_300.11099	1.35893	0.898133	VIP >=1	1.23698	Up	5.484	300.111	NA	38.5	C15 H22 Cl2 N2	Bd 1008	NA	-0.00501563	-16.7123	NA	NA	level3	NA	NA	NA	NA	NA
5.39_336.06343	2.25109	0.607152	VIP >=1	1.0528	Up	5.39	336.063	39.8	67	C17 H14 O6	Aflatoxin b2	NA	21.9844	69996.4	HMDB0035208	C16753	level3	Phenylpropanoids and polyketides	Coumarins and derivatives	Furanocoumarins	Coumarins and derivatives	NA
5.374_366.07394	2.38805	0.887042	VIP >=1	1.57824	Up	5.374	366.074	NA	33.6	C17 H14 N6 S2	5-[(5-mercapto-4-phenyl-4h-1,2,4-triazol-3-yl)methyl]-4-phenyl-4h-1,2,4-triazol-3-ylhydrosulfide	NA	0.00180249	4.92385	NA	NA	level3	NA	NA	NA	NA	NA
5.357_308.06843	1.80395	0.678245	VIP >=1	1.12266	Up	5.357	308.068	NA	52.4	C16 H14 O5	5,7-dihydroxy-4-(4-methoxyphenyl)-2-chromanone	NA	21.9843	76845.6	NA	NA	level3	NA	NA	NA	NA	NA
5.254_474.17182	1.53059	0.551441	VIP >=1	1.09093	Up	5.254	474.172	NA	55	C21 H26 N6 O5 S	Vardenafil oxopiperazine	NA	0.00328288	6.92344	NA	NA	level3	NA	NA	NA	NA	NA
5.191_478.24120	1.35678	0.58586	VIP >=1	1.11871	Up	5.191	478.241	NA	33.6	C27 H31 F N4 O3	Methyl (2s,4s,6s,12br)-2-[(2-acetamidoethyl)amino]-4-(2-fluorophenyl)-1,2,3,4,6,7,12,12b-octahydroindolo[2,3-a]quinolizine-6-carboxylate	NA	0.0031784	6.64606	NA	NA	level3	NA	NA	NA	NA	NA
5.069_312.14740	1.80669	0.960865	VIP >=1	1.5491	Up	5.069	312.147	NA	41.1	C18 H20 N2 O3	2-ethoxy-2'-ethyloxanilide	NA	9.1081e-06	0.0291788	NA	NA	level3	NA	NA	NA	NA	NA
4.962_194.05824	1.84649	1.84872	VIP >=1	2.30258	Up	4.962	194.058	82.3	82.6	C10 H10 O4	Isoferulic acid	NA	0.000326559	1.68279	HMDB0000955	C10470	level1	Phenylpropanoids and polyketides	Cinnamic acids and derivatives	Hydroxycinnamic acids and derivatives	Polyketides[PK]	NULL
4.686_438.09299	1.81043	0.757877	VIP >=1	1.20417	Up	4.686	438.093	39.9	41.5	C22 H19 Cl N4 O2 S	N-[4-(3-chloro-4-methylphenyl)-5-methyl-1,3-thiazol-2-yl]-n'-(5-methyl-3-phenyl-4-isoxazolyl)urea	NA	0.0012648	2.88707	NA	NA	level3	NA	NA	NA	NA	NA
4.685_400.13726	1.66224	0.67052	VIP >=1	1.10595	Up	4.685	400.137	NA	34.2	C22 H25 Cl N2 O S	Zuclopenthixol	NA	-0.000347959	-0.869598	HMDB0015561	NA	level3	Organoheterocyclic compounds	Benzothiopyrans	1-benzothiopyrans	1-benzothiopyrans	NA
4.669_422.11909	1.57479	0.816836	VIP >=1	1.21735	Up	4.669	422.119	NA	57.3	C20 H21 F N4 O2 S	2-[(3r,4s)-3-{[5-(4-fluorophenyl)-1,2-oxazol-3-yl]methyl}-4-piperidinyl]-n-(1,3-thiazol-2-yl)acetamide	NA	21.9822	54936.6	NA	NA	level3	NA	NA	NA	NA	NA
3.189_400.27983	3.34029	1.80309	VIP >=1	2.54084	Up	3.189	400.28	NA	59.5	C20 H42 O6	Poly thf n5	NA	21.9817	58106.8	NA	NA	level3	NA	NA	NA	NA	NA
3.118_426.18677	2.32968	0.634073	VIP >=1	1.0607	Up	3.118	426.187	NA	46.1	C27 H26 N2 O3	(+/-) win 55,212	NA	-0.00757551	-17.7748	NA	NA	level3	NA	NA	NA	NA	NA
2.451_334.11754	1.88654	1.73644	VIP >=1	2.08898	Up	2.451	334.118	NA	35.4	C16 H16 F2 N4 O2	N-[4-(dimethylamino)-3,5-difluorobenzoyl]-n'-(pyridin-3-ylmethyl)urea	NA	-0.00659193	-19.729	NA	NA	level3	NA	NA	NA	NA	NA
16.928_398.26451	1.57183	0.466016	VIP >=1	1.05472	Up	16.928	398.265	NA	53.6	C20 H40 O6	Peg monolaurate n4	NA	21.982	58418.9	NA	NA	level3	NA	NA	NA	NA	NA
16.701_488.29074	1.77996	0.960124	VIP >=1	1.74937	Up	16.701	488.291	NA	64	C27 H40 N2 O6	6-hydroxy-1-(hydroxymethyl)-5-{2-[2-(hydroxymethyl)-1-pyrrolidinyl]-2-oxoethyl}-1,4a-dimethyldecahydro-2-naphthalenyl phenylcarbamate	NA	0.00209947	4.29964	NA	NA	level2	NA	NA	NA	NA	NA
16.164_453.28587	1.81288	0.904652	VIP >=1	1.424	Up	16.164	453.286	NA	74.5	C21 H44 N O7 P	Glycerophospho-n-palmitoyl ethanolamine	NA	0.000335416	0.739966	NA	NA	level2	NA	NA	NA	NA	NA
15.974_1008.56468	1.57537	1.03209	VIP >=1	1.22288	Up	15.974	1008.56	NA	63	C50 H76 N10 O12	Microcystin-hilr	NA	0.000265858	0.263601	NA	NA	level2	NA	NA	NA	NA	NA
15.632_448.25929	1.77578	1.03475	VIP >=1	1.67107	Up	15.632	448.259	NA	47.5	C29 H36 O4	7-hydroxycoumarinyl arachidonate	NA	-0.00207143	-4.62102	NA	NA	level3	NA	NA	NA	NA	NA
13.693_550.22961	2.21357	0.797182	VIP >=1	1.19562	Up	13.693	550.23	NA	49.8	C28 H34 N6 O4 S	Benzyl sildenafil	NA	-0.00661137	-12.0155	NA	NA	level3	NA	NA	NA	NA	NA
13.274_402.24081	1.76833	0.77521	VIP >=1	1.41141	Up	13.274	402.241	76.4	79	C24 H34 O5	Dehydrocholic acid	NA	0.000186455	0.46354	NA	C13154	level2	ST Sterol Lipids	ST04 Bile acids and derivatives	ST0401 C24 bile acids, alcohols, and derivatives	Sterol lipids[ST]	NULL
11.746_478.25478	1.8089	0.944588	VIP >=1	1.54961	Up	11.746	478.255	NA	39.4	C27 H36 F2 O5	Diflucortolone pivalate	NA	0.00169713	3.54861	NA	D03813	level3	NA	NA	NA	NA	NA
1.892_221.10878	1.7459	1.12022	VIP >=1	1.50121	Up	1.892	221.109	NA	32.4	C12 H15 N O3	Carbofuran	NA	0.00358593	16.2182	HMDB0031770	C14291	level3	Organoheterocyclic compounds	Coumarans	null	Coumarans	NULL
1.797_176.05015	1.53874	1.15079	VIP >=1	1.18818	Up	1.797	176.05	NA	41.6	C10 H8 O3	4-methylumbelliferone	NA	0.00280799	15.9502	HMDB0059622	C03081	level3	Phenylpropanoids and polyketides	Coumarins and derivatives	Hydroxycoumarins	Coumarins and derivatives	NULL
1.679_262.13558	1.67217	0.450011	VIP >=1	1.15118	Up	1.679	262.136	32.8	60.3	C17 H20 O	2-(cyclohexylmethylidene)-1,2,3,4-tetrahydronaphthalen-1-one	NA	21.9842	91542.9	NA	NA	level3	NA	NA	NA	NA	NA
1.509_129.05806	1.51457	1.02075	VIP >=1	1.58017	Up	1.509	129.058	NA	82.1	C9 H7 N	Isoquinoline	NA	0.000208034	1.61194	HMDB0034244	C06323	level2	Organoheterocyclic compounds	Isoquinolines and derivatives	null	Isoquinolines and derivatives	NULL
1.504_204.09014	1.40645	0.893674	VIP >=1	1.37994	Up	1.504	204.09	92	97.3	C11 H12 N2 O2	Dl-tryptophan	NA	0.000258237	1.26531	NA	C00806	level2	Organoheterocyclic compounds	Indoles and derivatives	Indolyl carboxylic acids and derivatives	Indole and derivatives	NULL
1.379_465.25899	1.62864	1.05074	VIP >=1	1.54878	Up	1.379	465.259	15.6	NA	C21 H36 O10	Atractyloside A	Terpenoids	17.0281	37989.7	NA	NA	level3	NA	NA	NA	NA	NA
1.313_461.13026	1.88006	1.03861	VIP >=1	1.72081	Up	1.313	461.13	NA	37	C21 H18 F3 N5 O4	1,4:3,6-dianhydro-2-deoxy-2-(5-phenyl-1h-tetrazol-1-yl)-5-o-{[3-(trifluoromethyl)phenyl]carbamoyl}-d-glucitol	NA	-0.000832826	-1.80605	NA	NA	level3	NA	NA	NA	NA	NA
1.307_519.21819	1.53019	0.970482	VIP >=1	1.36112	Up	1.307	519.218	NA	34.6	C23 H33 N7 O5 S	Gisadenafil	NA	-0.00820066	-15.794	NA	D09621	level3	NA	NA	NA	NA	NA
1.269_387.21188	1.82699	1.32177	VIP >=1	2.21752	Up	1.269	387.212	NA	39.7	C21 H29 N3 O4	Mab-chminaca metabolite m3	NA	-0.00392703	-10.1417	NA	NA	level3	NA	NA	NA	NA	NA
1.014_227.10866	1.8938	0.546016	VIP >=1	1.40873	Up	1.014	227.109	NA	32.5	C24 H30 N4 O5	N-{1-[(2-methoxyphenyl)acetyl]-5,10-dioxododecahydrodipyrrolo[1,2-a:3',2'-e][1,4]diazepin-7-yl}cyclobutanecarboxamide	NA	-227.113	-500005	NA	NA	level3	NA	NA	NA	NA	NA
0.967_146.06915	1.47071	1.21494	VIP >=1	1.8907	Up	0.967	146.069	NA	54.6	C5 H10 N2 O3	D-(-)-glutamine	NA	1.24461e-05	0.0852068	NA	C00819	level3	Peptides	Amino acids	Other amino acids [Fig]	Amino acids	map00471 D-Glutamine and D-glutamate metabolism; map01100 Metabolic pathways
0.963_147.05326	1.43486	0.980527	VIP >=1	2.04805	Up	0.963	147.053	80.2	82.7	C5 H9 N O4	L-glutamic acid	NA	9.82313e-05	0.667999	HMDB0000148	C00025	level1	Organic acids and derivatives	Carboxylic acids and derivatives	Amino acids, peptides, and analogues	Amino acids	map00220 Arginine biosynthesis; map00250 Alanine, aspartate and glutamate metabolism; map00330 Arginine and proline metabolism; map00332 Carbapenem biosynthesis; map00340 Histidine metabolism; map00430 Taurine and hypotaurine metabolism; map00471 D-Glutamine and D-glutamate metabolism; map00480 Glutathione metabolism; map00524 Neomycin, kanamycin and gentamicin biosynthesis; map00630 Glyoxylate a…
0.962_161.06890	1.81055	1.28829	VIP >=1	1.86666	Up	0.962	161.069	NA	36	C6 H11 N O4	2-aminoadipic acid	NA	9.25605e-05	0.574665	NA	C00956	level3	NA	NA	NA	NA	map00300 Lysine biosynthesis; map00310 Lysine degradation; map00311 Penicillin and cephalosporin biosynthesis; map01100 Metabolic pathways; map01110 Biosynthesis of secondary metabolites; map01130 Biosynthesis of antibiotics; map01210 2-Oxocarboxylic acid metabolism; map01230 Biosynthesis of amino acids
0.9_150.04978	1.59601	0.50863	VIP >=1	1.19106	Up	0.9	150.05	21.5	NA	C17 H16 O5	Farrerol	Flavonoids	-150.05	-500000	NA	C09734	level3	Flavonoids	Flavonoids	Flavanones	Flavonoids	NULL
0.896_134.03677	2.74899	0.807003	VIP >=1	1.21462	Up	0.896	134.037	41.7	NA	C16 H12 O4	Formononetin	Flavonoids	-134.037	-500000	NA	NA	level3	NA	NA	NA	NA	NA

## Sheet: TableS5
	TableS5: The metabolic pathway enrichment analysis of differential metabolites
	Pathway	Count	Count All	Pvalue	Pathway ID	KEGG Names	KEGG IDs
1	Glutathione metabolism	2	38	0.00511374	map00480	L-glutamic acid;L-glutathione (reduced)	C00025+C00051
2	Flavone and flavonol biosynthesis	2	51	0.00906114	map00944	Apiin ;Apigenin	C04858+C01477
3	Lysine degradation	2	55	0.0104784	map00310	N6,n6,n6-trimethyl-l-lysine;2-aminoadipic acid	C03793+C00956
4	Metabolic pathways	10	1712	0.0194804	map01100	Pyridoxamine;Agmatine;2-aminoadipic acid;L-glutamic acid;D-(-)-glutamine;Thymine;17α-hydroxyprogesterone;Apigenin;L-glutathione (reduced);6-ketoprostaglandin f1α	C00534+C00179+C00956+C00025+C00819+C00178+C01176+C01477+C00051+C05961
5	Arginine and proline metabolism	2	78	0.0203381	map00330	Agmatine;L-glutamic acid	C00179+C00025
6	ABC transporters	2	126	0.0489888	map02010	L-glutamic acid;L-glutathione (reduced)	C00025+C00051
7	Biosynthesis of amino acids	2	128	0.0503848	map01230	2-aminoadipic acid;L-glutamic acid	C00956+C00025
8	Nitrogen metabolism	1	19	0.0521389	map00910	L-glutamic acid	C00025
9	2-Oxocarboxylic acid metabolism	2	134	0.0546582	map01210	2-aminoadipic acid;L-glutamic acid	C00956+C00025
10	Taurine and hypotaurine metabolism	1	22	0.0601238	map00430	L-glutamic acid	C00025
11	Arginine biosynthesis	1	23	0.0627708	map00220	L-glutamic acid	C00025
12	Alanine, aspartate and glutamate metabolism	1	28	0.0758963	map00250	L-glutamic acid	C00025
13	Vitamin B6 metabolism	1	28	0.0758963	map00750	Pyridoxamine	C00534
14	Linoleic acid metabolism	1	28	0.0758963	map00591	(+/-)12(13)-dihome	C14829
15	C5-Branched dibasic acid metabolism	1	34	0.0914092	map00660	L-glutamic acid	C00025
16	Lysine biosynthesis	1	35	0.0939697	map00300	2-aminoadipic acid	C00956
17	Butanoate metabolism	1	42	0.111696	map00650	L-glutamic acid	C00025
18	Histidine metabolism	1	47	0.124149	map00340	L-glutamic acid	C00025
19	Aminoacyl-tRNA biosynthesis	1	52	0.136431	map00970	L-glutamic acid	C00025
20	Cysteine and methionine metabolism	1	61	0.158114	map00270	L-glutathione (reduced)	C00051
21	Glyoxylate and dicarboxylate metabolism	1	62	0.16049	map00630	L-glutamic acid	C00025
22	Pyrimidine metabolism	1	65	0.167579	map00240	Thymine	C00178
23	Tropane, piperidine and pyridine alkaloid biosynthesis	1	68	0.174609	map00960	Senecionine	C06176
24	Flavonoid biosynthesis	1	74	0.188495	map00941	Apigenin	C01477
25	Biosynthesis of unsaturated fatty acids	1	74	0.188495	map01040	Docosapentaenoic acid	C16513
26	Arachidonic acid metabolism	1	75	0.190786	map00590	6-ketoprostaglandin f1α	C05961
27	Biosynthesis of secondary metabolites - unclassified	1	100	0.246064	map00999	L-glutamic acid	C00025
28	Carbon metabolism	1	112	0.271265	map01200	L-glutamic acid	C00025
29	Porphyrin and chlorophyll metabolism	1	142	0.330709	map00860	L-glutamic acid	C00025
30	Biosynthesis of secondary metabolites	4	1207	0.443594	map01110	2-aminoadipic acid;L-glutamic acid;Senecionine;Apigenin	C00956+C00025+C06176+C01477
	The metabolic pathway enrichment analysis of differential metabolites was carried out based on KEGG database, and the metabolic pathways with P-value <0.05 were those with significant enrichment of differential metabolites.
